# Supplementary material for: Retaliatory killing negatively affects African lion (Panthera leo) male coalitions in the Tarangire-Manyara Ecosystem, Tanzania
Source: PLoS One. 2022 Aug 31;17(8):e0272272. doi: 10.1371/journal.pone.0272272 (PMC9432698; doi:10.1371/journal.pone.0272272)
Supplement: S1 Text — (XLSX) [file pone.0272272.s010.xlsx]

## Sheet: Sheet1
			“Retaliatory killing negatively affects African lion (Panthera leo) male coalitions in the Tarangire-Manyara Ecosystem, Tanzania”
S 8 Excel. Basic statistic for coalition size
Calculate Mean, SD and Variance of the Coaliition size
No. of individuals (X)	X- mean	(X- mean)^2
2	-0.45	0.2
3	0.55	0.3
2	-0.45	0.2
2	-0.45	0.2
2	-0.45	0.2
2	-0.45	0.2
3	0.55	0.3
2	-0.45	0.2
1	-1.45	2.1
4	1.55	2.4
3	0.55	0.3
2	-0.45	0.2
1	-1.45	2.1
2	-0.45	0.2
2	-0.45	0.2
3	0.55	0.3
2	-0.45	0.2
2	-0.45	0.2
3	0.55	0.3
5	2.55	6.5
2	-0.45	0.2
2	-0.45	0.2
3	0.55	0.3
2	-0.45	0.2
3	0.55	0.3
4	1.55	2.4
3	0.55	0.3
1	-1.45	2.1
2	-0.45	0.2
1	-1.45	2.1
3	0.55	0.3
2	-0.45	0.2
5	2.55	6.5
2	-0.45	0.2
3	0.55	0.3
2	-0.45	0.2
2	-0.45	0.2
3	0.55	0.3
1	-1.45	2.1
2	-0.45	0.2
5	2.55	6.5
1	-1.45	2.1
2	-0.45	0.2
1	-1.45	2.1
3	0.55	0.3
5	2.55	6.5
Sum		53.3
SUM	113
counts	46
Mean	2.45652
Calculate standard deviation of coalition size
First calculate the variance
Variance	1.1587
Standard deviation	1.07
