# Supplementary material for: Retaliatory killing negatively affects African lion (Panthera leo) male coalitions in the Tarangire-Manyara Ecosystem, Tanzania
Source: PLoS One. 2022 Aug 31;17(8):e0272272. doi: 10.1371/journal.pone.0272272 (PMC9432698; doi:10.1371/journal.pone.0272272)
Supplement: S2 Text — (XLSX) [file pone.0272272.s011.xlsx]

## Sheet: Sheet1
		“Retaliatory killing negatively affects African lion (Panthera leo) male coalitions in the Tarangire-Manyara Ecosystem, Tanzania”
S 9 Excel. Basic statistic for tenure period
Calculate mean, variance and standard deviation of the tenure period
Tenure period	X - mean	(X - mean)^2
24	4.08696	16.7032
10	-9.91304	98.2684
19	-0.913043	0.833648
11	-8.91304	79.4423
6	-13.913	193.573
4	-15.913	253.225
8	-11.913	141.921
25	5.08696	25.8771
39	19.087	364.312
24	4.08696	16.7032
6	-13.913	193.573
12	-7.91304	62.6163
12	-7.91304	62.6163
16	-3.91304	15.3119
38	18.087	327.138
52	32.087	1029.57
25	5.08696	25.8771
35	15.087	227.616
3	-16.913	286.051
55	35.087	1231.09
12	-7.91304	62.6163
19	-0.913043	0.833648
4	-15.913	253.225
10	-9.91304	98.2684
6	-13.913	193.573
25	5.08696	25.8771
14	-5.91304	34.9641
12	-7.91304	62.6163
22	2.08696	4.35539
12	-7.91304	62.6163
20	0.0869565	0.00756144
4	-15.913	253.225
17	-2.91304	8.48582
12	-7.91304	62.6163
26	6.08696	37.051
12	-7.91304	62.6163
4	-15.913	253.225
12	-7.91304	62.6163
12	-7.91304	62.6163
48	28.087	788.877
24	4.08696	16.7032
12	-7.91304	62.6163
6	-13.913	193.573
29	9.08696	82.5728
44	24.087	580.181
74	54.087	2925.4
916
46
Sum= 916
count= 46	19.913
Mean
Calculate the veraiance	10903.7
0
Variance
237.036	15.396
Standard deviation	19.91
	237.03
Mean	15.39
Variance
Standard deviation	19.91 ± 15.39
Mean ± SE
