# Supplementary material for: Retaliatory killing negatively affects African lion (Panthera leo) male coalitions in the Tarangire-Manyara Ecosystem, Tanzania
Source: PLoS One. 2022 Aug 31;17(8):e0272272. doi: 10.1371/journal.pone.0272272 (PMC9432698; doi:10.1371/journal.pone.0272272)
Supplement: S3 Text — (XLSX) [file pone.0272272.s012.xlsx]

## Sheet: Qn1 - 12
“Retaliatory killing negatively affects African lion (Panthera leo) male coalitions in the Tarangire-Manyara Ecosystem, Tanzania”
S 10 Table. Data for the questionnaire survey of the communities around Tarangire Manayara Ecosystem
Note:
Household ID	Village	Sub-village	Latitude	Longitude	Occupation	Age class	Gender	Education	Resident time	Benefit from conservation	Type of business benefit
1	Olasiti	Kibaoni B	-3.69364	35.9415	3	1	2	1	1	4
2	Olasiti	Kibaoni B	-3.69338	35.9421	3	1	2	1	3	3
3	Olasiti	Kibaoni B	-3.6968	35.9453	3	1	2	3	3	2	Cultural products
4	Olasiti	Kibaoni B	-3.696	35.9487	3	1	2	3	3	4
5	Olasiti	Kibaoni B	-3.69809	35.9493	3	4	2	1	3	3
6	Olasiti	Kibaoni B	-3.70062	35.9514	5	2	1	2	3	3
7	Olasiti	Kibaoni B	-3.69935	35.9514	5	2	2	1	3	3
8	Olasiti	Kibaoni B	-3.67881	35.9567	3	2	2	1	3	3
9	Olasiti	Kibaoni B	-3.67694	35.9402	3	1	1	1	3	3
10	Olasiti	Kibaoni A	-3.72719	35.9417	3	4	2	1	3	3
11	Olasiti	Kibaoni A	-3.72527	35.9627	3	1	2	1	3	3
12	Olasiti	Kibaoni A	-3.72466	35.9561	3	3	1	1	3	3
13	Olasiti	Kibaoni A	-3.71136	35.9543	3	3	2	2	1	3
14	Olasiti	Kibaoni A	-3.70927	35.9403	3	1	1	3	3	3
15	Olasiti	Kibaoni A	-3.70927	35.9408	3	4	1	1	3	4
16	Olasiti	Kibaoni A	-3.70271	35.942	3	2	2	1	3	4
17	Olasiti	Kibaoni A	-3.70744	35.9334	4	2	2	2	3	2	Cultural products
18	Olasiti	Kibaoni A	-3.7012	35.9324	3	2	2	3	3	3
19	Olasiti	Kibaoni A	-3.70302	35.9357	2	1	2	2	2	4
20	Olasiti	Kibaoni A	-3.69882	35.9401	3	2	2	1	3	4
21	Olasiti	Kibaoni A	-3.69853	35.9447	3	3	1	1	3	3
22	Olasiti	Eluwai	-3.73238	35.9683	3	2	2	2	3	3
23	Olasiti	Eluwai	-3.727	35.968	5	2	1	2	3	1
24	Olasiti	Eluwai	-3.72475	35.9668	3	1	2	1	3	4
25	Olasiti	Eluwai	-3.72159	35.9689	3	3	1	1	3	3
26	Olasiti	Eluwai	-3.71815	35.9669	3	2	2	1	3	4
27	Olasiti	Eluwai	-3.70531	35.9746	3	2	1	2	3	4
28	Olasiti	Eluwai	-3.69888	35.9745	5	2	1	4	3	3
29	Olasiti	Eluwai	-3.7006	35.9672	3	1	2	2	2	4
30	Olasiti	Eluwai	-3.70132	35.956	3	4	2	1	3	3
31	Olasiti	Eluwai	-3.70457	35.9543	3	1	1	3	3	4
32	Olasiti	Eluwai	-3.71193	35.9554	3	3	1	1	3	4
33	Olasiti	Eluwai	-3.71655	35.9585	3	4	1	1	3	3
34	Olasiti	Oltukai	-3.67805	35.9364	3	4	1	1	3	3
35	Olasiti	Oltukai	-3.67491	35.9397	3	4	1	2	3	3
36	Olasiti	Oltukai	-3.67063	35.9419	3	4	1	1	3	3
37	Olasiti	Oltukai	-3.66575	35.9386	3	4	1	1	3	3
38	Olasiti	Oltukai	-3.65991	35.942	5	3	1	4	3	3
39	Olasiti	Oltukai	-3.65604	35.9365	3	1	2	2	3	3
40	Olasiti	Oltukai	-3.64647	35.9307	3	1	2	1	3	4
41	Olasiti	Oltukai	-3.64169	35.9273	3	3	1	2	3	3
42	Olasiti	Oltukai	-3.6297	35.9206	3	1	2	2	2	4
43	Olasiti	Oltukai	-3.64833	35.9159	3	1	2	1	2	4
44	Olasiti	Oltukai	-3.66174	35.9254	3	1	2	2	3	3
45	Olasiti	Oltukai	-3.66784	35.935	3	3	1	1	3	3
46	Olasiti	Oltukai	-3.67312	35.9309	3	1	2	3	3	3
47	Kakoi	Songambele	-3.75872	35.9314	3	4	1	1	3	3
48	Kakoi	Songambele	-3.77084	35.9306	3	3	1	1	3	3
49	Kakoi	Songambele	-3.77912	35.9309	3	3	1	1	3	3
50	Kakoi	Songambele	-3.7602	35.9299	2	2	1	2	1	3
51	Kakoi	Songambele	-3.75935	35.9223	3	3	2	1	3	3
52	Kakoi	Songambele	-3.76305	35.9103	3	2	1	2	3	3
53	Kakoi	Songambele	-3.76539	35.9211	3	4	1	1	3	3
54	Kakoi	Songambele	-3.76873	35.9213	3	3	2	2	3	3
55	Kakoi	Songambele	-3.76317	35.9205	3	3	1	2	3	3
56	Kakoi	Songambele	-3.75529	35.9052	3	3	2	2	3	4
57	Kakoi	Kiseriani	-3.76556	35.9393	3	1	1	4	3	3
58	Kakoi	Kiseriani	-3.76692	35.9449	3	1	2	2	3	4
59	Kakoi	Kiseriani	-3.77629	35.9417	3	3	1	2	3	3
60	Kakoi	Kiseriani	-3.76215	35.9312	3	4	2	1	3	3
61	Kakoi	Kiseriani	-3.7493	35.9376	3	4	1	3	3	3
62	Kakoi	Kiseriani	-3.74925	35.931	3	3	2	1	3	4
63	Kakoi	Kiseriani	-3.76113	35.9447	3	2	2	2	2	3
64	Kakoi	Kiseriani	-3.75741	35.9437	3	1	1	1	3	4
65	Kakoi	Kiseriani	-3.7544	35.9548	3	4	1	1	3	4
66	Kakoi	Kiseriani	-3.76246	35.952	3	1	2	2	3	3
67	Kakoi	Kigongoni	-3.7722	35.9558	3	3	2	1	3	3
68	Kakoi	Kigongoni	-3.76982	35.9613	3	4	1	2	1	3
69	Kakoi	Kigongoni	-3.77429	35.9603	3	2	2	1	3	4
70	Kakoi	Kigongoni	-3.76319	35.9577	3	1	2	2	1	3
71	Kakoi	Kigongoni	-3.7731	35.9516	3	1	2	2	3	3
72	Kakoi	Kigongoni	-3.78043	35.9517	4	2	2	1	3	2
73	Kakoi	Kigongoni	-3.74763	35.9572	3	2	2	2	3	3
74	Kakoi	Kigongoni	-3.74994	35.9608	3	3	2	2	3	3
75	Kakoi	Kigongoni	-3.75847	35.9606	3	4	1	1	3	3
76	Kakoi	Kigongoni	-3.75174	35.9614	3	3	1	1	3	4
77	Kakoi	Olevolosi	-3.73814	35.9656	5	3	2	2	3	3
78	Kakoi	Olevolosi	-3.73365	35.9644	4	4	1	1	3	2
79	Kakoi	Olevolosi	-3.72904	35.9626	3	1	2	1	3	3
80	Kakoi	Olevolosi	-3.73346	35.9612	3	2	2	2	3	3
81	Kakoi	Olevolosi	-3.93846	35.9583	3	2	2	2	3	2
82	Kakoi	Olevolosi	-3.74256	35.9576	5	1	2	2	3	4
83	Kakoi	Olevolosi	-3.74696	35.9625	3	2	2	1	3	3
84	Kakoi	Olevolosi	-3.74196	35.962	3	4	1	3	3	3
85	Kakoi	Olevolosi	-3.74173	35.9505	3	1	2	3	3	1
86	Kakoi	Olevolosi	-3.734	35.9453	3	2	1	3	3	3
87	Kakoi	Olevolosi	-3.54627	35.9542	3	2	2	3	3	3
88	Minjingu	Almasi	-3.7144	35.9125	3	1	1	2	3	3
89	Minjingu	Almasi	-3.71756	35.9129	3	2	2	2	3	2	Cultural products
90	Minjingu	Almasi	-3.72067	35.9137	3	2	1	2	3	3
91	Minjingu	Almasi	-3.72463	35.9153	3	3	2	2	3	2	Cultural tourism products
92	Minjingu	Almasi	-3.72566	35.9208	3	1	2	3	3	4
93	Minjingu	Almasi	-3.72787	35.9169	3	1	2	3	2	4
94	Minjingu	Almasi	-3.72653	35.9093	3	1	1	1	2	3
95	Minjingu	Almasi	-3.72231	35.9086	3	1	2	1	2	3
96	Minjingu	Almasi	-3.71788	35.9095	3	1	2	1	3	4
97	Minjingu	Makao mapya	-3.70298	35.9273	3	1	2	2	3	3
98	Minjingu	Makao mapya	-3.7071	35.9287	3	4	2	1	3	4
99	Minjingu	Makao mapya	-3.70953	35.9302	3	4	1	2	3	3
100	Minjingu	Makao mapya	-3.71263	35.9291	3	1	1	2	3	3
101	Minjingu	Makao mapya	-3.71785	35.9329	3	2	1	2	3	4
102	Minjingu	Makao mapya	-3.72126	35.9327	3	3	1	2	3	3
103	Minjingu	Makao mapya	-3.72315	35.9286	3	1	2	2	3	3
104	Minjingu	Makao mapya	-3.72041	35.9254	3	1	2	3	2	3
105	Minjingu	Makao mapya	-3.71715	35.9232	2	3	2	3	3	3
106	Minjingu	Makao mapya	-3.71132	35.9208	3	4	1	1	3	4
107	Minjingu	Makao mapya	-3.70975	35.9198	3	4	2	1	3	4
108	Minjingu	Makao mapya	-3.70729	35.9205	5	4	2	2	3	3
109	Minjingu	Makao mapya	-3.70429	35.9238	2	3	2	1	3	3
110	Minjingu	Makao mapya	-3.73612	35.9	3	1	2	2	3	4
111	Minjingu	Mbulungu	-3.74415	35.9008	2	2	2	2	2	4
112	Minjingu	Mbulungu	-3.75267	35.9049	3	1	2	3	1	4
113	Minjingu	Mbulungu	-3.74913	35.9006	3	1	1	3	3	3
114	Minjingu	Mbulungu	-3.73494	35.8976	3	1	2	2	1	4
115	Minjingu	Mbulungu	-3.71606	35.8963	3	1	1	2	3	3
116	Minjingu	Mbulungu	-3.71445	35.8991	3	4	1	1	3	4
117	Minjingu	Mbulungu	-3.70209	35.925	5	1	1	2	2	3
118	Minjingu	Makao mapya	-3.71397	35.9215	3	4	2	1	3	4
119	Oltukai	Simbi	-3.61818	35.9346	5	2	1	1	3	3
120	Oltukai	Simbi	-3.60654	35.9372	3	1	2	3	3	4
121	Oltukai	Simbi	-3.59425	35.9421	3	1	1	2	3	4
122	Oltukai	Simbi	-3.58694	35.9379	3	1	1	3	3	4
123	Oltukai	Simbi	-3.59956	35.9322	3	2	2	1	3	3
124	Oltukai	Simbi	-3.60916	35.9284	3	1	2	1	3	4
125	Oltukai	Simbi	-3.62971	35.9206	3	1	1	1	3	3
126	Oltukai	Oltukai	-3.63468	35.9145	1	1	1	3	3	4
127	Oltukai	Oltukai	3.63616	35.9099	3	4	2	1	3	4
128	Oltukai	Oltukai	-3.64151	35.9009	3	2	2	1	1	1
129	Oltukai	Oltukai	-3.64203	35.8898	3	1	1	2	3	4
130	Oltukai	Oltukai	-3.64885	35.8985	3	1	2	3	3	4
131	Oltukai	Oltukai	-3.64093	35.9107	3	4	1	1	3	4
132	Oltukai	Oltukai	-3.63788	35.9061	3	2	2	1	3	4
133	Oltukai	Oltukai	-3.63953	35.9143	3	4	2	1	3	4
134	Oltukai	Oltukai	-3.63342	35.9176	3	1	1	1	3	4
135	Oltukai	Oltukai	-3.63115	35.9196	3	3	2	1	3	4
136	Oltukai	Ileera	-3.62423	35.904	3	2	1	2	3	4
137	Oltukai	Ileera	-3.63048	35.8998	3	2	1	1	3	4
138	Oltukai	Ileera	-3.62836	35.9076	3	1	1	3	1	3
139	Oltukai	Ileera	-3.62092	35.9027	3	3	1	1	3	3
140	Oltukai	Ileera	-3.62056	35.9082	3	1	2	2	3	4
141	Oltukai	Ileera	-3.62304	35.9131	3	2	2	2	3	4
142	Oltukai	Ileera	-3.61156	35.9061	3	2	1	1	3	4
143	Oltukai	Ileera	-3.60555	35.8941	3	1	2	1	3	4
144	Oltukai	Ileera	-3.60742	35.8871	3	3	2	1	3	4
145	Oltukai	Ileera	-3.59878	35.8835	3	3	2	1	3	3
146	Oltukai	Engusero	-3.5932	35.8858	3	1	2	3	3	4
147	Oltukai	Engusero	-3.59561	35.8936	3	4	1	1	3	3
148	Oltukai	Engusero	-3.5897	35.9077	3	1	2	2	3	3
149	Oltukai	Engusero	-3.5774	35.914	3	2	1	2	2	3
150	Oltukai	Engusero	-3.57879	35.9219	3	1	2	2	2	4
151	Oltukai	Engusero	-3.57827	35.9318	3	1	2	1	3	4
152	Oltukai	Engusero	-3.60735	35.927	3	2	1	1	3	4
153	Mswakini Juu	Olbukoi	-3.67415	36.0335	3	1	1	2	3	4
154	Mswakini Juu	Olbukoi	-3.67662	36.0461	3	3	2	1	3	4
155	Mswakini Juu	Olbukoi	-3.66707	36.0428	3	4	1	2	3	3
156	Mswakini Juu	Olbukoi	-3.66894	36.0569	5	1	1	4	3	4
157	Mswakini Juu	Olbukoi	-3.67706	36.0556	3	2	1	2	3	3
158	Mswakini Juu	Olbukoi	-3.68351	36.0624	3	2	1	2	3	3
159	Mswakini Juu	Olbukoi	-3.66861	36.0674	3	3	1	2	3	3
160	Mswakini Juu	Randiland	-3.68635	36.0578	3	4	1	1	3	3
161	Mswakini Juu	Randiland	-3.68668	36.0444	3	3	1	1	3	4
162	Mswakini Juu	Randiland	-3.6966	36.0546	3	1	2	2	3	4
163	Mswakini Juu	Randiland	-3.70755	36.0538	3	1	2	3	3	3
164	Mswakini Juu	Randiland	-3.72614	36.0666	3	1	2	1	1	4
165	Mswakini Juu	Randiland	-3.70457	36.0688	3	1	2	2	3	4
166	Mswakini Juu	Randiland	-3.69086	36.0607	3	3	2	1	3	4
167	Mswakini Juu	Shimamu	-3.65732	36.0549	3	1	2	2	3	3
168	Mswakini Juu	Shimamu	-3.64499	36.0507	3	1	2	2	3	4
169	Mswakini Juu	Shimamu	-3.6388	36.0484	3	3	2	2	3	3
170	Mswakini Juu	Shimamu	-3.62856	36.0477	3	1	2	1	3	4
171	Mswakini Juu	Shimamu	-3.61738	36.042	3	1	1	2	3	4
172	Mswakini Chini	Shuleni	-3.67526	36.0172	3	2	1	1	3	1
173	Mswakini Chini	Shuleni	-3.67115	36.013	2	3	1	2	2	4
174	Mswakini Chini	Shuleni	-3.66966	36.0094	3	3	2	1	3	4
175	Mswakini Chini	Shuleni	-3.66414	36.0106	3	2	2	1	3	3
176	Mswakini Chini	Shuleni	-3.65856	36.0145	3	1	1	2	3	4
177	Mswakini Chini	Shuleni	-3.65022	36.0165	3	4	2	1	3	1
178	Mswakini Chini	Kanisani	-3.65433	36.002	3	3	2	2	3	3
179	Mswakini Chini	Kanisani	-3.6629	35.9936	3	1	2	2	3	4
180	Mswakini Chini	Kanisani	-3.65891	35.9901	3	1	2	1	3	4
181	Mswakini Chini	Kanisani	-3.6551	35.9898	3	1	2	2	3	3
182	Mswakini Chini	Kanisani	-3.65816	35.984	3	1	2	2	3	4
183	Mswakini Chini	Kanisani	-3.66336	35.9775	3	3	1	2	3	3
184	Mswakini Chini	Engasiti	-3.66854	35.9611	3	3	2	2	3	4
185	Mswakini Chini	Engasiti	-3.67043	35.978	3	1	1	2	3	3
186	Mswakini Chini	Engasiti	-3.6719	35.9825	3	1	2	2	3	4
187	Mswakini Chini	Engasiti	-3.67882	35.9794	3	4	1	1	3	4
188	Mswakini Chini	Engasiti	-3.68979	35.9763	3	1	2	2	3	4
189	Esilalei	Esimiti	-3.46205	35.9725	3	1	1	1	3	3
190	Esilalei	Kanisani	-3.47831	35.9715	3	2	1	2	3	1
191	Esilalei	Kanisani	-3.48285	35.9662	3	4	1	1	3	3
192	Esilalei	Kanisani	-3.49897	35.963	3	2	2	1	3	4
193	Esilalei	Kanisani	-3.51226	35.946	3	2	2	1	3	4
194	Esilalei	Kanisani	-3.51568	35.9564	3	4	1	2	3	4
195	Esilalei	Kanisani	-3.51372	35.9631	3	1	2	2	1	3
196	Esilalei	Esimiti	-3.47981	35.9879	3	1	1	1	3	1
197	Esilalei	Esimiti	-3.4842	35.9993	3	1	1	2	3	3
198	Esilalei	Shuleni	-3.45247	35.9743	3	3	2	1	3	3
199	Esilalei	Shuleni	-3.44877	35.9584	3	1	2	2	1	4
200	Esilalei	Entepesi	-3.56556	35.9444	3	3	1	2	3	3
201	Esilalei	Entepesi	-3.57135	35.9471	3	1	2	2	3	4
202	Esilalei	Entepesi	-3.56763	35.9466	3	3	2	1	3	1
203	Esilalei	Entepesi	-3.55992	35.9524	3	1	1	1	3	1
204	Esilalei	Entepesi	-3.55511	35.9504	3	1	1	2	3	4
205	Esilalei	Entepesi	-3.53728	35.95	3	2	2	1	3	3
206	Esilalei	Entepesi	-3.52198	35.9511	3	1	1	2	3	3
207	Esilalei	Entepesi	-3.51002	35.9389	3	4	1	1	3	3
208	Esilalei	Makuyuni Masaini	-3.51553	35.9304	3	2	1	1	3	3
209	Esilalei	Makuyuni Masaini	-3.50796	35.9265	3	1	2	1	1	4
210	Esilalei	Kanisani	-3.4752	35.9345	1	3	1	1	3	4
211	Esilalei	Kanisani	-3.46953	35.9422	3	2	1	1	3	4
212	Esilalei	Shuleni	-3.4572	35.9459	3	1	2	2	3	3
213	Esilalei	Shuleni	-3.45317	35.9352	3	1	2	1	1	4
214	Esilalei	Shuleni	-3.44917	35.9516	4	1	1	3	3	1

## Sheet: Qn 13a -c
Note: For qn 13 (a) If a person mention more than one challenge code Code 1= mentioned challenge and for not mentioned challenge Code 2= not mentioned and each challenge is in separate column. Qn13b For ranks of each species use code: 1=most problematic, 2=problematic, 3=least problematic, 4=not problematic. If a person did not provide a rank or did not mention a species then use CODE=0 which imp…
	Qn 13 a Wildlife Challenges			Qn 13b Problematic animals									Qn 13c Frequency of problem animals observation
Household ID	Livestock predation	Crop raiding	Human attacks	Lion	Hyena	Leopard	Jackal	Elephant	Zebra	Warthog	Wilderbeest	Tortoise	Lion	Hyena	Leopard	Jackal
1	1	2	2	2	1	3	4	1	2	0	0	0	4	1	4	4
2	2	1	2	2	1	3	4	1	2	0	0	0	4	1	4	4
3	1	1	2	1	2	3	4	1	0	0	0	0	4	1	4	4
4	1	1	2	2	1	3	4	1	2	0	0	0	4	1	4	4
5	1	1	2	2	1	3	4	1	2	0	0	0	4	1	4	4
6	1	1	2	2	1	3	4	1	0	0	0	0	3	1	4	4
7	1	2	2	2	1	3	4	0	0	0	0	0	4	1	4	4
8	1	1	2	2	1	0	0	1	2	0	0	3	3	3	0	0
9	1	1	2	2	1	0	0	1	2	0	0	0	4	1	0	0
10	1	1	1	2	1	3	0	1	0	0	0	0	4	1	4	0
11	1	1	2	2	1	0	0	1	0	0	0	0	4	1	0	0
12	1	1	2	2	1	3	4	1	2	0	0	0	4	1	4	4
13	2	1	2	0	0	0	0	1	2	0	0	0	0	0	0	0
14	1	1	2	2	1	3	0	1	2	0	0	0	4	1	4	0
15	1	1	2	2	1	3	0	1	2	0	0	0	3	1	4	0
16	1	1	2	2	1	3	4	1	2	0	0	0	4	1	4	4
17	1	1	2	2	1	0	0	1	2	0	0	0	4	1	0	0
18	1	1	2	2	1	3	4	1	2	0	0	0	4	1	4	4
19	1	1	2	1	0	0	0	1	2	0	0	0	4	0	0	0
20	1	1	2	2	1	0	0	1	2	0	0	0	4	1	0	0
21	1	1	2	2	1	0	0	1	2	0	0	0	4	1	0	0
22	1	1	2	3	1	3	0	1	2	0	0	0	4	1	4	0
23	1	1	2	3	1	4	0	1	2	0	0	0	4	1	4	0
24	1	1	2	2	1	0	0	1	2	0	0	0	4	1	0	0
25	1	1	2	2	1	0	0	1	2	0	0	0	4	1	0	0
26	1	1	2	2	1	0	0	1	2	0	0	0	3	3	0	0
27	1	1	2	2	1	3	4	1	2	0	0	0	4	1	4	4
28	1	1	2	2	1	3	4	1	2	0	0	0	4	4	4	4
29	1	1	2	2	1	3	0	1	2	0	0	0	3	1	4	0
30	1	1	2	2	1	0	0	1	2	0	0	0		1	0	0
31	1	1	2	2	1	0	0	1	2	0	0	0	4	1	0	0
32	1	1	2	2	1	0	0	1	2	0	0	0	4	1	0	0
33	1	1	2	2	1	0	0	1	2	0	0	0	4	1	0	0
34	1	1	2	2	1	3	4	1	2	0	0	0	4	1	4	0
35	1	1	2	2	1	0	0	1	2	0	0	0	3	3	0	0
36	1	1	2	2	1	0	0	1	2	0	0	0	4	1	0	0
37	1	1	2	3	1	4	0	1	2	0	0	0	4	1	4	0
38	1	1	2	2	1	0	0	1	2	0	0	0	4	3	0	0
39	1	1	2	2	1	0	0	1	2	0	0	0	4	1	0	0
40	1	1	2	2	1	0	0	1	2	0	0	0	4	1	0	0
41	1	1	2	2	1	0	0	1	2	0	0	0	4	1	0	0
42	1	1	2	3	1	0	0	1	2	0	0	0	4	1	0	0
43	1	1	2	3	1	0	0	1	0	0	0	0	4	1	0	0
44	1	1	2	3	1	0	0	2	1	0	0	0	4	1	0	0
45	1	1	2	3	1	0	0	1	2	0	0	0	4	1	0	0
46	1	1	2	3	1	0	0	1	2	0	0	0	4	1	0	0
47	2	1	1	1	2	0	0	1	0	0	0	0	4	3	0	0
48	1	1	2	2	1	3	0	1	0	0	0	0	3	3	3	0
49	1	1	2	3	2	1	0	1	2	0	0	0	3	3	3	0
50	2	1	2	0	0	0	0	1	2	0	0	0	0	0	0	0
51	1	1	2	2	1	3	0	1	2	0	0	0	3	3	4	0
52	1	1	2	2	1	3	4	1	2	3	0	0	4	3	4	4
53	1	1	2	2	1	3	4	1	2	0	0	0	4	1	4	4
54	1	1	2	2	1	0	0	1	2	3	0	0	3	1	0	0
55	1	1	2	2	1	0	0	1	2	0	0	0	4	1	0	0
56	1	1	2	3	1	2	0	1	3	2	0	0	4	3	3	0
57	1	1	2	3	1	2	0	1	0	0	0	0	4	1	4	0
58	1	1	2	0	1	2	0	1	2	0	0	0	0	3	3	0
59	1	1	2	2	1	3	4	1	0	0	0	0	4	1	1	1
60	1	1	2	2	1	3	0	1	2	0	0	0	1	1	1	1
61	1	1	2	2	1	0	0	1	2	0	0	0	3	1	0	0
62	1	1	2	2	1	0	0	1	0	0	0	0	4	3	0	0
63	1	1	2	3	1	2	0	1	0	0	0	0	4	3	4	0
64	1	1	2	3	1	2	4	1	2	0	0	0	4	1	4	4
65	1	1	2	2	1	0	0	1	2	0	0	0	4	3	0	0
66	1	1	2	2	1	0	0	1	0	0	0	0	4	3	0	0
67	1	1	2	1	2	3	0	1	2	0	0	0	4	3	4	0
68	1	1	2	3	2	1	0	1	2	0	3	0	4	3	3	0
69	1	1	2	3	2	1	0	1	0	0	0	0	3	3	3	0
70	1	1	2	2	1	0	0	1	2	0	0	0	3	1	0	0
71	1	1	2	2	1	3	0	1	2	0	0	0	3	3	3	0
72	1	1	2	3	2	1	0	1	2	0	0	0	3	3	3	0
73	1	1	2	3	1	2	0	1	2	0	0	0	4	1	4	0
74	1	1	2	3	1	2	0	1	2	4	0	3	4	1	1	0
75	1	1	2	3	2	1	0	1	0	3	0	2	4	3	3	0
76	1	1	2	2	1	0	0	1	2	0	0	3	3	1	0	0
77	1	1	2	3	1	2	0	1	2	4	0	3	4	3	3	0
78	1	1	2	2	1	0	0	1	0	0	0	0	3	3	0	0
79	1	1	2	0	1	0	0	1	0	0	0	0	3	0	0	0
80	1	1	2	2	1	0	0	1	2	0	0	0	4	3	0	0
81	1	1	2	0	1	2	0	1	2	3	0	0	0	1	4	0
82	1	1	2	2	1	0	0	1	2	0	0	0	3	1	0	0
83	1	1	2	2	1	0	0	1	2	0	0	3	4	1	0	0
84	1	1	2	2	1	3	0	1	0	0	0	0	4	1	0	0
85	1	1	2	3	1	4	0	1	2	0	0	0	4	4	4	0
86	1	1	2	3	1	2	4	1	2	0	3	4	4	3	4	4
87	1	1	2	3	1	4	4	1	2	0	0	0	4	3	4	4
88	1	1	2	2	1	3	4	1	2	0	0	0	4	1	4	4
89	1	1	2	4	1	3	0	1	2	0	0	0	4	3	4	0
90	1	1	2	3	1	4	0	1	2	0	0	0	4	3	4	0
91	1	1	2	3	1	0	0	1	2	0	0	0	1	3	0	0
92	1	1	2	1	2	3	0	1	2	0	0	0	1	3	4	0
93	2	1	2	0	0	0	0	1	0	0	0	0	0	0	0	0
94	1	1	2	3	1	0	0	1	2	0	0	0	4	1	0	0
95	1	1	2	1	2	0	0	1	2	0	0	0	4	4	0	0
96	1	1	2	0	1	0	0	1	2	0	0	0	0	1	0	0
97	1	1	2	0	1	0	0	1	2	0	0	0	0	1	0	0
98	1	1	2	3	1	4	0	1	2	0	0	0	4	3	4	0
99	1	1	2	3	1	0	0	1	2	0	0	0	3	3	0	0
100	1	1	2	2	1	3	4	1	2	0	0	0	2	3	4	0
101	1	1	2	3	1	4	0	1	2	0	0	0	4	1	4	0
102	1	1	2	3	1	4	0	1	2	0	0	0	4	1	4	0
103	1	1	1	3	1	4	0	1	2	0	0	0	4	1	1	0
104	1	1	2	4	1	3	0	1	2	0	0	0	4	1	4	0
105	2	1	2	0	0	0	0	1	2	0	0	0	0	0	0	0
106	1	1	2	3	1	4	0	1	2	0	0	0	3	1	4	0
107	1	1	2	3	1		0	1	2	0	0	0	4	1	4	0
108	NA	NA	NA	NA	NA	NA	NA	NA	NA	NA	NA	NA	NA	NA	NA	NA
109	1	1	1	3	2	4	0	1	2	0	0	0	4	3	4	0
110	1	1	2	2	1	3	4	1	2	0	0	0	4	3	4	0
111	2	1	2	0	0	0	0	1	3	2	0	0	0	0	0	0
112	1	1	2	3	1	4	0	1	3	2	0	0	4	4	0	0
113	1	1	2	3	1	4	0	1	0	0	0	0	4	1	0	0
114	2	1	2	0	0	0	0	1	0	0	0	0	0	0	0	0
115	1	1	2	2	1	3	0	1	2	0	0	0	3	1	4	0
116	1	1	2	2	1	3	4	1	2	3	4	0	3	1	3	4
117	2	1	2	0	0	0	0	1	2	0	0	0	0	0	0	0
118	1	1	2	3	1	2	4	1	2	0	0	0	4	3	4	4
119	1	1	2	3	1	4	0	1	2	0	0	0	1	1	4	0
120	1	1	2	2	1	3	0	2	1	0	0	0	2	1	4	0
121	1	1	2	3	1	4	0	0	3	1	0	0	4	1	4	0
122	1	1	2	2	1	3	0	1	3	2	0	0	2	1	4	0
123	1	1	2	4	1	0	0	1	2	0	0	0	4	3	0	0
124	1	1	2	3	1	4	0	3	1	0	2	0	4	3	4	0
125	1	1	2	2	1	3	0	3	1	0	2	0	4	1	4	0
126	NA	NA	NA	NA	NA	NA	NA	NA	NA	NA	NA	NA	NA	NA	NA	NA
127	1	2	2	4	1	0	0	0	0	0	0	0	4	3	0	0
128	1	2	2	2	1	0	0	0	0	0	0	0	4	2	0	0
129	1	1	2	2	1	0	0	1	2	0	0	0	3	1	0	0
130	1	2	2	2	1	0	0	0	0	0	0	0	2	3	0	0
131	1	1	2	2	1	0	0	1	2	0	0	0	4	1	0	0
132	1	1	2	3	1	0	0	0	1	0	0	0	4	1	0	0
133	1	2	2	3	1	4	0	0	0	0	0	0	4	1	4
134	1	1	2	3	1	0	0	1	0	0	0	0	3	3	0	0
135	1	1	2	3	1	0	0	0	0	0	0	0	3	1	0	0
136	1	2	2	3	1	0	0	0	0	0	0	0	2	1	0	0
137	1	1	2	0	1	0	0	0	0	0	0	0	0	3	0	0
138	1	2	2	2	1	0	0	0	0	0	0	0	1	1	0	0
139	1	1	2	3	1	0	0	2	1	0	0	0	3	1	0	0
140	1	1	2	3	1	0	0	0	1	0	0	0	4	2	0	0
141	1	1	2	3	1	0	0	0	1	0	0	0	2	3	0	0
142	1	2	2	3	1	0	0	0	0	0	0	0	4	1	0	0
143	2	2	2	0	0	0	0	0	0	0	0	0	0	0	0	0
144	1	1	2	2	1	0	0	0	0	1	0	0	2	1	0	0
145	1	2	2	0	1	0	0	0	0	0	0	0	0	4	0	0
146	1	1	2	2	1	0	0	0	1	0	0	0	3	3	0	0
147	1	2	2	2	1	0	0	0	0	0	0	0	1	1	0	0
148	1	1	2	1	2	0	0	1	0	0	0	0	4	4	0	0
149	1	1	2	2	1	0	0	2	1	0	0	0	2	1	0	0
150	1	1	2	1	2	0	0	1	0	0	0	0	4	4	0	0
151	1	1	2	1	2	0	0	1	0	0	0	0	3	4	0	0
152	1	2	2	2	1	0	0	0	0	0	0	0	1	3	0	0
153	1	1	2	0	1	0	0	1	0	0	0	0	0	1	0	0
154	1	1	2	4	1	2	0	2	1	0	0	0	4	1	4	0
155	1	1	1	3	1	2	0	1	0	0	0	0	4	3	4	0
156	1	1	2	3	1	2	0	1	2	0	0	0	3	1	4	0
157	1	1	2	3	2	1	0	1	2	0	0	0	4	3	3	0
158	1	1	2	2	1	0	3	1	2	0	0	0	4	3	0	1
159	1	1	1	3	1	2	0	1	0	0	0	0	3	3	4	0
160	1	1	2	2	1	0	0	1	0	0	0	0	2	1	0	0
161	1	1	2	3	2	1	0	0	0	0	0	0	4	1	1	0
162	1	1	2	3	1	2	0	1	0	0	0	0	4	3	1	0
163	1	1	2	4	3	1	0	1	0	0	0	0	4	3	1	0
164	1	1	2	4	0	1	2	1	0	0	0	0	4	0	1	4
165	1	1	2	3	2	1	0	1	0	0	0	0	4	1	1	0
166	1	1	2	3	2	1	0	1	0	0	0	0	4	1	1	0
167	1	1	2	2	1	0	0	1	2	0	0	0	3	1	0	0
168	1	1	2	2	1	0	0	1	0	0	0	0	4	1	0	0
169	1	1	2	4	1	2	0	0	0	0	0	0	4	1	4	0
170	1	1	2	3	1	0	0	1	2	0	3	0	4	1	0	0
171	1	1	2	2	1	0	0	1	0	0	0	0	3	3	0	0
172	1	2	2	0	1	0	0	0	0	0	0	0	0	3	0	0
173	1	1	2	2	1	0	0	1	0	0	0	0	4	3	0	0
174	1	1	2	3	1	2	0	1	2	0	0	0	4	1	4	0
175	1	1	2	2	1	0	0	1	0	0	0	0	3	1	0	0
176	1	1	2	3	1	0	0	1	2	0	0	0	4	1	0	0
177	1	1	1	2	1	0	0	1	0	0	0	0	4	1	0	0
178	1	1	2	3	1	2	0	1	2	0	0	0	3	3	4	0
179	1	1	2	2	1	0	0	1	2	0	3	0	4	3	0	0
180	1	1	2	0	1	0	0	1	2	0	3	0	0	1	0	0
181	1	1	2	0	1	0	0	1	2	0	0	0	0	3	0	0
182	1	1	1	2	1	0	0	1	2	0	3	0	4	1	0	0
183	1	1	2	2	1	0	0	1	2	0	0	0	4	3	0	0
184	1	1	2	2	1	0	0	1	0	0	0	0	4	1	0	0
185	1	1	1	2	1	3	0	1	2	0	0	0	4	3	1	0
186	1	1	2	3	1	2	0	1	2	0	0	0	4	1	4	0
187	1	1	2	0	1	0	0	1	2		3	0	0	3	0	0
188	1	1	2	2	1	0	0	2	1	0	0	0	4	3	0	0
189	1	1	2	0	1	2	0	1	2	0	0	0	0	3	1	0
190	1	1	2	2	1	3	0	1	2	0	0	0	1	1	1	0
191	1	1	1	3	2	1	0	1	0	0	0	0	3	1	1	0
192	1	1	2	2	1	0	0	1	2	0	0	0	3	1	0	0
193	1	1	2	2	1	0	0	1	0	2	0	0	4	1	0	0
194	1	1	2	0	1	0	0	1	0	0	0	0	0	1	0	0
195	1	1	2	1	2	0	0	1	0	0	0	0	1	1	0	0
196	1	1	2	2	2	1	0	1	0	0	0	0	2	1	3	0
197	1	1	2	3	2	1	0	1	0	2	0	0	2	1	1	0
198	1	1	2	3	1	2	0	2	1	0	0	0	2	3	4	0
199	1	1	2	0	1	2	0	0	2	0	1	0	0	3	3	0
200	1	1	2	2	1	3	0	1	0	0	0	0	3	1	4	0
201	1	1	2	2	1	0	0	0	0	0	0	0	4	1	0	0
202	1	1	2	2	1	0	0	1	2	0	0	0	4	1	0	0
203	1	1	2	2	1	0	0	1	2	0	0	0	4	1	0	0
204	1	1	2	2	1	0	3	1	2	0	0	0	2	1	0	1
205	1	1	2	2	1	0	0	1	2	0	0	0	2	1	0	0
206	1	1	2	2	1	0	0	1	0	0	0	0	2	1	0	0
207	1	1	2	2	1	0	0	1	2	0	0	0	4	1	0	0
208	1	1	2	0	1	0	0	1	0	0	0	0	0	1	0	0
209	1	1	2	0	1	0	0	0	0	0	0	0	0	3	0	0
210	1	1	2	3	1	0	0	1	0	0	0	0	4	1	0	0
211	1	1	2	3	1	0	0	1	0	0	0	0	2	3	0	0
212	1	1	2	0	1	0	0	0	1	0	0	0	0	1	0	0
213	1	1	2	0	1	0	0	1	0	0	0	0	0	1	0	0
214	1	1	2	3	1	0	0	1	2	0	0	0	3	1	0	0

## Sheet: Qn 14 
Note: For Qn 14 Measures for protecting livestock code: 1= chain-wire fence, 2= guard & dogs, 3=tree branches and thorns, 4= Having adult herders not children, 5= Having atleast two herders, 6= no action. If a person hasnot mentioned any predator code =NA for no response on any measure
HouseholdID	Qn 14 Measure to protect ivestock from predators attacks
	Lion	Hyena	Leopard	Jackal	Field	Boma	Always	Often	Rarely	Very efficient	Efficient	Not efficient	Comments
1	6	6										6
2	6	6										6
3	1	1				1	1				1
4	3	3				3	3					3
4	2	2				2	2				2
5	1	1				1	1					1
6	2	2				2	1				3
6	3	3				3	3				3
7	2	2				2						3
7	3	3				3	3					3
8	3	3				3	3					3
9	3	3				3	3					3
9	2	2				2	2					2
10		3				3	3					3
10		2				2	2					2
11	1	1				1	1			1
12	3	3	3	3		3	3					3
12	2	2				2	2				2
13	6	NA	NA	NA	NA	NA	NA	NA	NA	NA	NA	NA
14	3	3	3			3	1					3
15	3	3	3			3	3					3
15	2	2	2			2	2					2
16	3	3	3			3	3					3
16	2	2	2			2	2					2
17	1	1				1	1				1
17	2	2				2	1				2
18	3	3				3	1					3
19	3					3	3					3
20	6	6				6
21	3	3				3	3					3
21	2	2				2	2					2
22	3	3				3	3					3
22	2	2	2			2	2					2
23	1	1	1			1	1				1
23	2	2	2			2	2				2
24	3	3				3	3					3
25	3	3				3	3					3
25	2	2				2	2					2
26	3	3				3	3					3
27	3	3	3	3		3	3					3
27	2	2	2	2		2	2					2
28	1	1	1	1		1	1				1
28	2	2	2	2		2	2				2
29	1	1	1			1	1				1
29	2	2	2			2	2				2
30	3	3				3	3					3
30	2	2				2	2					2
31	1	1				1	1				1
32	3	3				3	3					3
33	3	3				3	3					3
34	1	1	1			1	1				1
34	2	2	2			2	2				2
35	3	3				3	3					3
36	1	1				1	1				1
37	3	3				3	3					3
38	1	1				1	1				1
39	3	3				3	3					3
39	2	2				2	2					2
40	3	3				3	3					3
40	2	2				2	2					2
41	3	3				3	3					3
41	2	2				2	2					2
42	3	3				3	3					3
42	2	2				2	2					2
43	3	3				3	3					3
43	2	2				2	2					2
44	3	3				3	3					3
44	2	2				2	2					2
45	3	3				3	3					3
46	3	3				3	3					3
47	6	6				6	6					6
48	2	2	2			2	2					2
48	3	3	3			3	3					3
49	1	1	1			1	1				1
49	2	2	2			2	2				2
50	6	NA	NA	NA	NA	NA	NA	NA	NA	NA	NA	NA
51	1	1	1			1	1				1
51	2	2	2			2	2				2
52	2	2	2	2		2	2					2
52	3	3	3	3		3	3					3
53	3	3	3	3		3		3				3
54	1	1				1	1				1
55	3	3				3	3					3
56	3	3	3			3	3					3
56	2	2	2			2	2					2
57	1	1	1			1	1				1
57		2	2			2	2				2
58	1	1	1			1						1
59	3	3	3	3		3	3					3
59	2	2	2	2		2	2					2
60	1	1	1			1	1				1
60	2	2	2			2	2				2
61	3	3				3	3					3
61	2	2				2	2					2
62	1	1				1	1				1
62	2	2				2	2				2
63	3	3	3			3	3					3
63	2	2	2			2	2					2
64	1	1	1			1	1					1
64	2	2	2			2	2					2
65	3	3				3	3					3
65	2	2				2	2					2
66	3	3				3	3					3
66	2	2				2	2					2
67	3	3	3			3	3					3
67	2	2	2			2	2					2
68	1	1	1			1	1				1
68	5	5	5		5			5			5
69	3	3	3			3	3					3
69	2	2	2			2	2					2
70	3	3	3			3	3					3	I have solar lights as well that has been of great help
70	2	2	2			2	2					2
71	3	3	3			3	3					3
71	2	2	2			2	2					2
72	3	3	3			3	3					3
72	2	2	2			2	2					2
73	1	1	1			1	1					1
74	3	3	3			3	3					3
75	3	3	3			3	3					3
75	2	2	2			2	2					2
76	3	3				3	3					3
76	2	2				2	2					2
77	1	1	1			1	1					1	Leopard attacked and killed a goat february 2019
77	2	2	2			2	2					2
78	3	3	3			3	3					3
78	2	2	2			2	2					2
79	2	2	2			2	2					2
79	3	3	3			3	3					3
80	3	3	3			3	3					3
80	2	2	2			2	2					2
81		3	3			3	3					3
81		2	2			2	2					2
82	3	3				3	3					3
82	2	2				2	2					2
83	6	6				6	6	6				6
84	3	3	3			3	3					3
84	2	2	2			2	2					2
85	1	1	1			1	1				1
86	1	1	1			1	1				1
87	3	3	3	3		3	3					3
87	2	2	2	2		2	2					2
88	3	3	3			3	3					3
89	2	2				2	2					2
89	3	3				3	3					3
90	2	2	2			2	2					2
90	3	3	3			3	3					3
91	3	3				3	3					3
91	2	2				2	2					2
92	3	3	3			3	3					3
92	2	2	2			2	2					2
93	0	0	0	0	0	0	0	0	0	0	0	0
94	3	3	3			3	3					3
94	2	2	2			2	2					2
95	3	3				3	2					3
95	2	2				2	2					2
96		2				2	2					2	Am living close to the road Lions do not come to these places but hyena do
96		3				3	3					3
97		3				3	3					3	Am living close to the road Lions do not come to these places but hyena do
98	1	1				1	1				1		Lions have not come to these areas about six years ago
99	3	3				3	3					3
100	1	1	1			1	1
100	6	6	6			6	6				6
101	1	1	1			1	1				1		My boma is having a living wall fence, also tree branches and I have dogs as guards
101	2	2	2			2	2				2
101	3	3	3			3	3				3
102	2	2	2			2	2				2		Lions attack livestock mostly in the grazing areas they do not come to the boma
102	1	1	1			1	1				1
103	1	1	1			1	1				1
103	2	2	2			2	2				2
104	1	1	1			1	1					1	Hyena broke the door and killed four goats
104	3	3	3			3	3					3
105	3	3	3			3	3					3	In 2016 all my goats were attack and killed by hyena am no longer having livestock
106	2	2	2			2	2					2
106	3	3	3			3	3					3
106	4	4	4		4			4			2		When livestock are herder in areas close to thick bushes and close to WMA
107	2	2	2			2	2				2
107	1	1	1			1	1				1		I haven't lost any of my lovestock am close to the road
108	NA	NA	NA	NA	NA	NA	NA	NA	NA	NA	NA	NA
109	6	6	6	6	6	6	6	6	6		6	6
110	2	2	2			2	2					2
110	3	3	3			3	3					3
110	4	4	4		4			4			4		Even with adult herders lions in rare cases can attack a cow if the herder is not in the misdt of the cows
111	NA	NA	NA	NA	NA	NA	NA	NA	NA	NA	NA		I am a farmer have no livestock
112	2	2	2			2	2					2
112	3	3	3			3	3					3
113	2	2				2	2					2
113	3	3				3	3					3
114	NA	NA	NA	NA	NA	NA	NA	NA	NA	NA	NA	NA
115	2	2	2		2	2	2					2
115	3	3	3			3	3					3
115	4	4	4		4			4			4		Adult herders most often do not live cows they are always in the midst of the livestock
116	2	2	2			2	2					2
116	3	3	3			3	3					3	Tree branches cannot prevent a predator from attacking livestock as along as it can see them from inside
117	NA	NA	NA	NA	NA	NA	NA	NA	NA	NA	NA	NA
118	2	2	2			2	2					2
118	3	3	3			3	3					3
119	2	2	2			2	2					2
119	3	3	3			3	3					3	Lion attack on boma hasnot occurred for about five years they attack cows in the field at Manyara ranch
120	2	2	2			2	2					2
120	3	3	3			3	3					3
121	2	2	2			2	2					2
121	3	3	3			3	3					3	Tree branches only prevent livestock from getting out but not predators
122	2	2	2			2	2					2
122	3	3	3			3	3					3
123	2	2				2	2					2
123	3	3				3	3					3	Sometimes we sleep with the ivestock in our bomas b'se of hyena
124	2	2	2			2	2					2
124	3	3	3			3	3					3
125	2	2	2			2	2					2
125	3	3	3			3	3					3
126	NA	NA	NA	NA	NA	NA	NA	NA	NA	NA	NA	NA
127	2	2				2	2					2
127	3	3				3	3					3
127	4	4			4			4				4	As long as you are in their habitat even having adult herders still chances are their for livestock loss
128	2	2				2	2					2
128	3	3				3	3					3
128	4	4			4			4				4	As long as you are in their habitat even having adult herders still chances are their for livestock loss
129	2	2				2	2					2
129	3	3				3	3					3
129	4	4				4	4					4
130	2	2				2	2					2
130	3	3				3	3					3
131	2	2				2	2					2
131	3	3				3	3					3
131	5	5			5			5				5	Having atleast two herders or even adult is not a gurantee that livestock won't be attacked
132	2	2				2	2					2
132	3	3				3	3					3
133	2	2				2	2					2
133	3	3				3	3					3
134	2	2				2	2					2
134	3	3				3	3					3
134	4	4			4			4				4
135	2	2				2	2					2
135	3	3				3	3					3
135	4	4			4			4				4
136	2	2				2	2					2
136	3	3				3	3					3
136	4	4			4			4				4
137		2				2	2					2
137		3				3	3					3
138	2	2				2	2					2
138	3	3				3	3					3
138	4	4			4			4				4
139	2	2				2	2					2
139	3	3				3	3					3
139	4	4			4			4				4
140	2	2				2	2					2
140	3	3				3	3					3
140	4	4			4				4		4
141	2	2				2	2					2	At times cow can still be attacked by lions in the grazing field
141	3	3				3	3					3	\
141	4	4			4				4			4
142	2	2				2	2					2
142	3	3				3	3					3
142	4	4			4				4			4	In the grazing area there is intact bushes hence livestock attacks are likely to occur
143	2	2				2	2					2	Though the method we are using are not efficient but b'se we are iving very faraway from where wildlife could visit
143	3	3				3	3					3
144	2	2				2	2					2
144	3	3				3	3					3
144	4	4			4				4			4
144	5	5			5				5			5
145	2	2				2	2					2
145	3	3				3	3					3
146	2	2				2	2					2
146	3	3				3	3					3
146	4	4			4				4			4
146	5	5			5				5			5
147	2	2				2	2					2
147	3	3				3	3					3
147	4	4			4				4			4
147	5	5			5				5			5
148	2	2				2	2					2
148	3	3				3	3					3
148	4	4			4				4		4
149	2	2				2	2					2
149	3	3				3	3					3
149	4	4			4				4		4
149	5	5			5				5			5
150	2	2				2	2					2
150	3	3				3	3					3
150	4	4			4				4		4
151	2	2				2	2					2
151	3	3				3	3					3
151	4	4			4				4		4		It is efficient if the herders are keen to always move along with cows
151	5	5			5				5		5
152	2	2				2	2					2
152	3	3				3	3					3
152	4	4			4				4			4	We are living close to Manyara ranch lions in most of the times come to our villages
152	4	4			4				4			4
153		2				2	2					2
153		3				3	3					3
154	2	2	2			2	2					2
154	3	3	3			3	3					3
155	1	1	1			1	1					1	Even with the presence of chain-linked fence leopard is able to jump through the fence
155	2	2	2			2	2					2
155	4	4	4			4	4					4
156	1	1	1			1	1					1
156	2	2	2			2	2					2
156	5	5	5			5	5					5	Young children always play around leaving ivestock scattered
157	1	1	1			1	1					1	Leopard jump through the fence and attack livestock
157	2	2	2			2	2					2
158	1	1		1		1	1				1
158	2	2		2		2	2				2
159	1	1	1			1	1				1
159	2	2	2			2	2				2
159	3	3	3			3	3				3
160	2	2				2	2					2
160	3	3				3	3					3
160	5	5				5	5					5
161	2	2	2			2	2					2
161	3	3	3			3	3					3
162	2	2	2			2	2					2	I haven't lost any of my lovestock
162	3	3	3			3	3					3
163	2	2	2			2	2					2
163	3	3	3			3	3					3
164	2	2	2			2	2					2
164	3	3	3			3	3					3
165	2	2	2			2	2					2
165	3	3	3			3	3					3
166	2	2	2			2	2					2
166	3	3	3			3	3					3
167	2	2				2	2					2
167	3	3				3	3					3
167	4	4				4	4					4
168	2	2				2	2					2
168	3	3				3	3					3
169	2	2	2			2	2					2	Leopard jump through the enclosure
169	3	3	3			3	3					3
170	2	2				2	2					2
170	3	3				3	3					3
171	2	2				2	2					2
171	3	3				3	3					3
172		2				2	2					2
172		3				2	3					3	Lions do not come in our village
173	3	3				3	3					3	In very rare cases lions would come and attack livestock
174	3	3	3			3	3					3	It has been along time since lions attacked livestock in the boma or field
175	2	2				2	2				2
175	3	3				3	3				3
175	1	1				1	1				1		The chain-linked fence is surrounded by tree branches
176	3	3				3	3					3
177	3	3				3	3					3	Lions have not cause any attack for along time
178	2	2	2			2	2					2
178	3	3				3	3					3
179	2	2				2	2					2
179	3	3				3	3					3
180	2	2				2	2					2
180	3	3				3	3					3
181	2	2				2	2					2	I lost 3 goats last year attacked by hyena
181	3	3				3	3					3
182	1	1				1	1				1
183	2	2				2	2					2
183	3	3				3	3					3
184	2	2				2	2					2	About 5 years ago since lions caused livestock attack
184	3	3				3	3					3
185	2	2				2	2					2
185	3	3				3	3					3
186	2	2				2	2					2
186	3	3				3	3					3
187	2	2				2	2					2
187	3	3				3	3					3
188	2	2				2	2					2
188	3	3				3	3					3
189		2	2			2	2					2
189		3	3			3	3					3
189		5	5			5	5					5
190	1	1	1			1	1				1
190	4	4	4		4			4			4
191	2	2				2	2					2
191	3	3				3	3					3
191	4	4	4		4			4			4
192	2	2				2	2					2
192	3	3				3	3					3
193	2	2				2	2					2
193	3	3				3	3					3
194		2				2	2					2	Lions attack livestock in rare cases in the field
194		3				3	3					3
195	2	2				2	2					2
195	3	3				3	3					3	Hyena ate my sheep at the Manyara ranch when grazing
196	2	2	2			2	2					2	Leopard ate my sheep last year
196	3	3	3			3	3					3
197	2	2	2			2	2					2
197	3	3	3			3	3					3
197	4	4	4		4			4				4	Leopard ate my goat, and hyena ate my goat too
197	5	5	5		5			5				5
198	2	2	2			2	2					2
198	3	3	3			3	3					3
198	4	4	4		4			4				4	It only depends with the herders if he is not keen in guarding his livestock lions can attack livestock in Manyara ranch
198	5	5	5		5			5				5
199		2	2			2	2					2	Lion cause no problem here
199		3	3			3	3					3
200	2	2	2			2	2					2
200	3	3	3			3	3					3	Last year 2018 a lion attack my neighbor cow at the boma
200	4	4	4			4	4				4
201	2	2				2	2					2
201	3	3				3	3					3
201	4	4				4	4					4
202	2	2				2	2					2	Hyena ate my livestock
202	3	3				3	3					3
202	4	4			4			4				4
203	2	2				2	2					2
203	3	3				3	3					3
203	4	4			4			4			4		With adults atleast livestock are abit safe and they are been watched all the time
204	2	2				2	2					2	Adults only assit in grazing when livestock are taken in dense areas and often in rare cases
204	3	3				3	3					3
205	2	2				2	2					2
205	3	3				3	3					3
206	2	2				2	2					2
206	3	3				3	3					3
207	2	2				2	2					2	Lion attack livestock in rare cases in the field mostly lost onces
207	3	3				3	3					3
208	2	2				2	2					2	Hyena have been the major problem in attacking livestock, lions do not come here
208	3	3				3	3					3
209	2	2				2	2					2
209	3	3				3	3					3
210	2	2				2	2					2
210	3	3				3	3					3
210	4	4			4			4			4		It doesn't matter if it is a child or an adult a livestock can be attacked in any case
211	2	2				2	2					2
211	3	3				3	3					3
211	4	4			4			4			4
212	2	2				2	2					2
212	3	3				3	3					3
213	2	2				2	2					2
213	3	3				3	3					3
214	2	2				2	2					2
214	3	3				3	3					3	Lions do not come in this area they end at entepesi

## Sheet: Qn15-17
Note: For Qn 15 on problems caused by wildlife CODES; 1= Strongly Disagree, 2= Disagree, 3= Strongly Agree, 4= Agree, 5 =I don't know						Note: For Qn 16 on wildlife responsibities CODES; 1= Strongly Disagree, 2= Disagree, 3= Strongly Agree, 4= Agree, 5 = I don't know. If a person said both community and gvernment are respnsible then on the column of BOTH type 1 and If Not BOTH type 0								Note: For Qn 17 on lion population trend CODES; 1= Strongly Disagree, 2= Disagree, 3= Strongly Agree, 4= Agree, 5 =I don't know if a person hasnot answered CODE=NA
Qn 15 Problems caused by Wildlife						Qn.16 Wildlife Resonsibility								Qn 17 Lion Population trend
HouseholdID	Increased	Decreased	Stayed the same	Reasons		HouseholdID	Community	Governemnt	Both					HouseholdID	Increased	Decreased	Disappear Completely	Stayed the same	I don't know
1	4			Hyena are close to villages and attack livestock frequently		1		3	0					1		4
2	4			Hyena are increasing		2		3	0					2		4
3		3				3		3	0					3	4
4		4		For lions have decreased but hyena have increased		4		4	0					4			4
5			3	Problems have not decreased but patrols help to reduce the effects		5		3	0					5			5
6		2		Because they are variety of ways to reduce the problems like using chain-linked fence		6			1					6	4
7		4		Park is helping to chase the animals		7		3	0					7					5
8	3			Because of hunger and drought		8		3	0					8	5
9	3			Hyena have increased to come lions are not coming anymore		9		3	0					9			4
10	3			Animals are killing people		10		3	0					10			4
11		3		We are given conservation education on how to deal with the animals, also they are ways to minimize the attacks		11		3	0					11			4
12	3			They are reproducing		12		3	0					12			4
13		4		Animals are not too many		13		5	0					13					5
14	3			Animals are not harassed as in the past they have freedom to move everywhere thus why they cause more problomes		14		4	0					14				4
15	4			Every year livestock attack occurs also wildlife are no longer scared of people		15			1					15	4
16	3			Animals are not harassed as in the past they have freedom to move everywhere thus why they cause more problomes		16		3	0					16					5
17		4		Because people have increased and lead to decrease in habitats that is suitable for wildlife		17			1					17		5
18		3		They occur in rare cases as lions always follow zebra towards communal areas in wet season thus when they cause attack		18		3	0					18				4
19		4		Lions attack occur in rare cases		19		3	0					19			4
20	4			I don't know		20		3	0					20					5
21	4			Animals have increased as they are given much protection		21	4		0					21				4
22			5	I have not lost any of my livesock from predators boma found very close o the road of Tarangire NP		22		3	0					22					5
23		3		The chain-linked fence helps to protect livestock		23		5	0					23					5
24			5			24		5	0					24					5
25		3		Livestock attack occur in seasons only once in a while		25			1					25			4
26	4			They are reproducing		26		5	0					26				4
27		2		Lion cause livestock attack in rare cases		27			1					27			5
28		3		Effort to prevent attack of livestock has increased		28		3	0					28			5
29	4			Because the problems caused by wildlife are increasing		29		3	0					29	4
30		3		Bcause of improved livestock enclosure		30		3	0					30			4
31		3		Chain-linked fence is helping a lot		31		5	0					31					5
32	4			Problems caused by hyena are increasing a lot		32		3	0					32		5
33	4			Problems caused by hyena are increasing a lot		33		3	0					33					5
34		3		Am using living wall fence		34		3	0					34			4
35	4			Hyena are causing much trouble in wet seasons		35		3	0					35	4
36	4			Problems caused by hyena are increasing a lot		36		3	0					36			5
37	4			Problems caused by hyena are increasing a lot		37		3	0					37	4
38		3				38	4		0					38					5
39	4			Hyena have increased a lot and the problems they cause		39		3	0					39			5
40	4			Hyena have increased a lot and the problems they cause		40		3	0					40		4
41	3			Animals are not harassed as in the past they have freedom to move everywhere thus why they cause more problomes		41		3	0					41			4
42	4			Hyena have increased a lot and the problmes they cause		42		3	0					42					5
43		3		I have not lost a livestock I only hear from my neighbour		43	4		0					43					5
44		4		Hyena have returned back into the the park		44	3		0					44	4
45	4			Hyena have increased in the villgae areas		45	3		0					45				4
46	3			Hyena have increased in the villgae areas		46		3	0					46			4
47		4				47		3	0					47	NA	NA	NA	NA	NA
48	3			They are giving birth continuously		48		3	0					48			4
49	3			Area for wildlife have increased because of WMA establishment wildife are coming close to peoples houses		49		5	0					49				4
50	3			WMA were previously hunting blocks that help to keep wildlife away but currently it is banned and wildlife have increased		50		3	0					50			4
51	3			Animals are increasing		51		5	0					51					5
52	3			Hyena are increasing they are brought by TANAPA, lions attack in rare cases in the field during grazing		52		3	0					52			5
53	3			Lions are incresing in the field where they attack livestock and hyena at the viilage areas		53		4	0					53				4
54		3		Am using chain-linked fence		54		5	0					54	4
55	3			Those caused by hyena are increasing but with lions have decreased about three years ago		55		3	0					55		4
56	3			Because predators have increased and they are not killed		56		5	0					56					5
57	3					57		4	0					57			4
58		3				58		3	0					58					5
59	3			Animals are increasing		59		3	0					59	4
60	3			Animals are increasing		60		3	0					60	4
61	3			Hyena problmes are increasing while those caused by lions are decreasing		61		5	0					61		4
62		3		Chain-linked fence has been of great help for me lions attack livestock in grazing field in WMA areas		62		3	0					62	4
63		4		Hyena have decreased		63		3	0					63	NA	NA	NA	NA	NA
64	4			Hyena are everywhere		64		5	0					64	4
65	4			Hyena are everywhere		65		3	0					65	4
66	4			I don't know		66		3	0					66					5
67			3	Because only in some seasons they occur most often		67		3	0					67	4
68	3			Animals are increasing		68		3	0					68					5
69	4			Animals are increasing		69		3	0					69	4
70		3		Am having solar lights		70		3	0					70					5
71	4			I don't know		71		5	0					71	4
72		4		B'se of drought there is no rain		72		3	0					72		2
73		3		I have a chain-linked fence		73		5	0					73		4
74			4	Animals are scared of people and there numerous ways to prevent livestock attacks		74		3	0					74	4
75	4					75		3	0					75	4
76	3			Hyena are increasing but problems caused by lions have decreased		76		3	0					76	4
77			3	In all time problmes caused by predators have been the same		77		3	0					77					5
78	3					78	3		0					78	4
79	3			Drought		79		3	0					79		4
80	4					80		3	0					80					5
81	4			I don't know		81	3		0					81				4
82	4			Problems caused by hyena are increasing but with lions are decreasing		82		3	0					82				4
83	4			Problems caused by hyena are increasing but with lions are decreasing		83	3		0					83					5
84	4			Problems caused by hyena are increasing but with lions are decreasing		84		5	0					84
85		4		I don't know		85		3	0					85					5
86	3			Animals have freedom they are not killed or harassed as in the past		86		3	0					86		2
87	4			Drought		87		3	0					87		2
88	4			Problems caused by hyena are increasing but with lions are decreasing		88	3		0					88					5
89		3		People are improving livestock enclosure for protecting livestock		89	3		0					89					5
90	4			Problems caused by hyena are increasing but with lions are decreasing		90		3	0					90				4
91		3		Because we are close to the park		91		3	0					91				4
92	4			Animals are increasing		92		3	0					92				4
93			4	I don't know		93	5		0					93					5
94	4			They are coming from other areas		94		3	0					94				4
95	4			Problems caused by hyena are increasing but with lions are decreasing		95		3	0					95	4
96	4			Animals are increasing		96		3	0					96	NA	NA	NA	NA	NA
97		3		Am living close to the road Lions do not come to these places but hyena do and in rare cases		97		3	0					97	NA	NA	NA	NA	NA
98		4		I don't know		98		3	0					98			4
99	4			Problems caused by hyena are increasing but with lions are decreasing they come often when there is hunger		99	5		0					99					5
100		3		Because of decrease in livestock		100	3		0					100		4
101		4				101		3	0					101				4
102	4			Animala are increasing		102		3	0					102		4
103	4			Drought has increased		103		3	0					103	4
104			3	No one is guarding wildlife thus why problems still exists		104		3	0					104		3
105		4		They do not come and attack livestock in the villages maybe in the bushes/ grazing areas		105		3	0					105		4
106	3			B'se lodges and camp have brought wildlife close to village areas as they occupy areas that where previously razing l=field for livestock		106		3	0					106		2
107		4		B'se attacks do occur once in awhile in different bomas not in the same boma always		107		3	0					107	4
108	NA	NA	NA			108		3	0					108	NA	NA	NA	NA	NA
109			5	I don't know		109		3	0					109		1
110		3		Lions always follow the migratory zebras so when the zebras come to the village areas then lions often come along for them as prey		110		3	0					110				4
111	3			0		111		3	0					111		4
112			4	They occur most often		112		3	0					112	4
113			4	Animals are no longer scared of people		113		3	0					113		2
114			4	We are used of the problems		114	5		0					114	4
115	4			Every year lions attack livestock in the grazing field		115		3	0					115	4
116	4			Problems caused by hyena have increased so much while those caused by lions and leopard have decreased		116		3	0					116		2
117	NA	NA	NA			117		3	0					117	NA	NA	NA	NA	NA
118	4			Animals are increasing		118		3	0					118		2
119	4			Hyena have increased attacking livestock while lions predation events have decreased mayb b'se they are plenty of prey in the ranch for them		119		3	0					119	4
120	4			Livestock attack by hyena have increased but for lions have decreased and occur in rare cases in the field		120		3	0					120					5
121	4			Hyena problmes are increasing while those caused by lions are decreasing		121		3	0					121		3
122	3			Animals have increased as they are given much protection		122		3	0					122	3
123	3			B'se animals have aways been here		123			1					123	NA	NA	NA	NA	NA
124		3		I don't know		124			1					124		2
125	4			Problems caused by hyena are increasing while those caused by lions have stayed the same		125		3	0					125	4
126	NA	NA	NA	NA		126	NA	NA	NA					126
127	3			They are reproducing		127		4	0					127	4
128	3			I don't know		128		3	0					128				3
129	3			Problems caused by hyena are increasing while those caused by lions have stayed the same		129		3	0					129	3
130		4		I don't know		130		3	0					130	NA	NA	NA	NA	NA
131	3			They are no longer killed so they are not scared of people and cause massive losses to us maasai		131		3	0					131	4
132			3	I don't know		132	4		0					132					5
133	3			Animals are not killed nowdays therefore they are not scared		133		4	0					133	4
134			4	B'se we hear of similar attacks every year		134		4	0					134					5
135	3			B'se they eat livestock a lot		135		3	0					135	3
136	3			They are reproducing frequently		136		3	0					136		3
137		4		B'se they are is a decrease in rain		137		3	0					137		4
138			3	Thus how the sitution has always been		138		3	0					138				3
139		3				139		3	0					139		3
140			4	I don't know		140		3	0					140					5
141		4		I don't know		141		3	0					141					5
142	3			B'se lions are not killed anymore thus why their attacks have increased		142		3	0					142	3
143	NA	NA	NA	I haven't lost my livestock from predators		143	NA	NA	0					143	NA	NA	NA	NA	NA
144	3			They are giving birth continuously		144		3	0					144	3
145		1		B'se in the past time predators used to kill livestock a lot		145		2	0					145					5
146		3		People have increased and forest areas have been wipeout no lions present		146	3		0					146			3
147	3			The govt have put high protection on lions and hyena		147	3		0					147	3
148		3		We get support and help from amnyara ranch scouts in protecting livestock from being attacked by lions		148		3	0					148				4
149	3			They are giving birth continuously		149		3	0					149	3
150	3			B'se lions are not killed anymore thus why their attacks have increased		150		4	0					150	3
151	3			They are giving birth continuously		151		4	0					151	3
152	4			For lions have decreased but hyena have increased		152		4	0					152	4
153	3			I don't know		153	1		0					153	NA	NA	NA	NA	NA
154	3			They are giving birth continuously		154		3	0					154	NA	NA	NA	NA	NA
155	3			B'se of WMA they keep wildlife and cause more problems to us		155			1					155	3
156	3			B'se WMA presence it has brought animals very close to us and they cause massive attack		156		3	0					156	3
157	3			Hyena problems are increasing while those caused by lions are decreasing		157		3	0					157			3
158		3		There is a decrease in bush habitat that is suitable for predators as many people have cleared much area hence predators problems have decreased		158		3	0					158		3
159			4	Livestock predation occur every year		159		3	0					159				3
160	3			They are giving birth continuously		160		3	0					160	3
161	3			They are giving birth, also animals are moving in seasons		161		4	0					161			3
162	3			Leopard can attack 3 to 4 bomas in a week, lions havenot attcaked livestock about 5 years ago		162		4	0					162					5
163			4	Leopard have been attacking livestock most often		163	4		0					163		4
164	3			They are giving birth continuously		164		4	0					164					5
165	3			No improved livestock enclosure		165		3	0					165			4
166	3			They are giving birth continuously		166		3	0					166					5
167	3			B'se animals are given freedom to move the way they want		167		3	0					167	4
168	3			I don't know		168		3	0					168		3
169	3			Poor livestock enclosure		169		3	0					169					5
170	4			Problems caused by wildlife have increased a lot in the past they were few		170		3	0					170					5
171	3			Hyena problems are increasing while those caused by lions are decreasing		171		3	0					171		3
172	3			Hyena have increased a lot		172			1					172			3
173		3		I think it depends on the type of boma		173		3	0					173		4
174	3			Hyena problems are increasing while those caused by lions are decreasing		174		3	0					174			3
175			3	I don't know		175		3	0					175		3
176	3			I don't know		176		3	0					176					5
177	3			Wildlife do not only attack livestock they currently attack human as well causing injuries and death		177		3	0					177	3
178	3			Animals are increasing		178	4		0					178				3
179		3		They currently do not cause problems like in the past years just once in a while		179		3	0					179					5
180	3			Animals have been given more priority snd consideration than people		180	3		0					180					5
181	3			Animals are increasing		181	3		0					181			3
182			3	Livestock attack occur at the same rate		182	3		0					182				3
183	3			Wildlife attack livestock so much during rainy seasons		183		3	0					183			3
184	3			We are staying at wildlife corridor and animals pass through here frequently		184	3		0					184				3
185		3		We get immediate support from WMA scouts to chase animals before attacks occurs		185		3	0					185			3
186	3			Animals are increasing		186		3	0					186				3
187	3			Livestock attack occur most frequently to us and our neighbours		187		3	0					187				3
188			4	We haven't lost any livestock currently		188	5		0					188			3
189			4	It depends with seasons sometimes they are many sometimes few		189		3	0					189	NA	NA	NA	NA	NA
190	3			Animals are increasing		190		3	0					190	3
191	4			Mostly during rainy seasons		191	3		0					191	3
192	3			Hyena are brought from Ngorongoro Conservation Area, and other animals are increasing		192	3		0					192	3
193		3		Animals have increased but cause little problems not like in the past		193		4	0					193	3
194	3			They are giving birth continuously		194	3		0					194					5
195	3			I don't know		195		3	0					195	3
196		3		Maybe lions have moved to other places or have returned back to the park		196		3	0					196					5
197	3			Animals have increased		197		3	0					197	3
198	3			They are giving birth continuously		198		3	0					198	3
199		3		They are the same		199		3	0					199	NA	NA	NA	NA	NA
200	3			Animals have increased		200	3		0					200				3
201	3			They are giving birth continuously		201	3		0					201	3
202	3			Animals have increased		202		3	0					202	3
203	3			Animals have been coming frequently and always		203		3	0					203	3
204			3	Hyena have always be attacking livestock		204	4		0					204	3
205	3			They are giving birth continuously		205	3		0					205	3
206	3			Animals have increased and no good livestock enclosure		206			1					206			3
207	3			They are giving birth continuously		207	3		0					207	3
208	3			Hyena have been brought from Serengeti NP in two trucks		208		3	0					208	NA	NA	NA	NA	NA
209	3			They are giving birth continuously		209		3						209	NA	NA	NA	NA	NA
210	3			Animals have increased		210		3						210			3
211	3			Hyena are increasing but not lions		211		3						211				3
212		3		I have lost my livestock from attack about 2 years		212		3						212	NA	NA	NA	NA	NA
213	3			Wildlife are released many of them		213		3						213	NA	NA	NA	NA	NA
214	3			Hyena are increasing a lot		214		3						214	NA	NA	NA	NA	NA

## Sheet: Qn18- 21
Note: For Qn 18- 20 Code Strongly Disagree=1, Disagree=2, Strongly Agree=3, Agree=4, Neutral=5. For unanswered question Code NA is used					Note: For Qn 21 selected column answer is CODED= 1, the rest unselected column is CODED= 0
Household ID	Qn. 18 Lion Rights		Qn.19 Punish Wildlife	Qn.20 Retaliation cause decline in population	Qn.21 Report of lion killing
		Comments			Monthly	Every 3months	Every 6months	Every year	Every after two years	Every after five years	I don't know	No current record		Comments
1	3		3	5	0	0	0	0	0	1	0	0
2	3		1	5	0	0	0	0	0	0	1	0
3	3		1	4	0	0	0	0	0	1	0	0
4	3		4	4	0	0	0	0	0	0	0	1
5	3		3	1	0	0	0	0	0	0	0	1
6	3		1	3	0	0	0	0	0	0	0	1
7	4		5	NA	0	0	0	0	0	0	0	1
8	3		3	1	0	0	0	0	0	0	0	1
9	3		3	1	0	0	0	0	0	0	0	1
10	1		3	3	0	0	0	0	0	0	0	1
11	4		1	3	0	0	0	0	0	0	0	1
12	3		4	1	0	0	0	0	0	0	0	1
13	4		2	5	0	0	0	0	0	0	1	0
14	4		2	2	0	0	0	0	0	0	0	1		In the past five years ago lions used to come in large groups to attack livestock currentl no such attacks they are in small groups I think
15	3		3	4	0	0	0	0	0	0	0	1
16	2		3	1	0	0	0	0	0	0	0	1
17	3		1	3	0	0	0	0	0	0	0	1
18	3		1	4	0	0	0	0	0	0	0	1
19	4		1	3	0	0	0	0	0	0	0	1
20	1		3	3	0	0	0	0	0	0	0	1
21	1		3	1	0	0	0	0	0	0	0	1
22	3		3	1	0	0	0	0	0	0	0	1
23	4		1	5	0	0	0	0	0	0	0	1
24	4		1	3	0	0	0	0	0	0	0	1
25	4		2	1	0	0	0	0	0	0	0	1
26	4		3	1	0	0	0	0	0	0	0	1
27	2		4	3	0	0	0	0	0	0	0	1
28	3		1	4	0	0	0	0	0	0	0	1
29	3		2	1	0	0	0	0	0	0	0	1
30	4		4	1	0	0	0	0	0	0	0	1
31	4		4	3	0	0	0	0	0	0	0	1		Currently killing lions is not possible as when they are sighted immediately communication t the wildlife officer is made
32	4		3	5	0	0	0	0	0	0	1	0
33	1		3	5	0	0	0	0	0	0	1	0
34	3		1	3	0	0	0	0	0	0	0	1
35	3		2	4	0	0	0	0	0	0	0	1
36	4		2	2	0	0	0	0	0	0	0	1
37	2		4	1	NA	NA	NA	NA	NA	NA	NA	NA		Lion cause no livestock loss as they are following migrating herbivores zebra
38	4		4	2	0	0	0	0	0	0	0	1
39	3		2	1	0	0	0	0	0	0	0	1
40	3		3	2	0	0	0	0	0	0	0	1
41	4		4	4	NA	NA	NA	NA	NA	NA	NA	NA		I saw lions close to my boma but it didn't attack my livesock in 2017
42	2		5	5	0	0	0	0	0	0	1	0
43	3		5	5	0	0	0	0	0	0	1	0
44	1		3	1	0	0	0	0	0	0	0	1
45	4		2	1	0	0	0	0	0	0	0	1		Lion do not come to our areas as they are many people nowdays and lions like bush areas
46	4		3	1	0	0	0	0	0	0	0	1
47	4		2	NA	NA	NA	NA	NA	NA	NA	NA	NA
48	3		3	4	0	0	0	0	0	0	0	1
49	3		1	2	0	0	0	0	0	0	0	1
50	3		2	2	0	0	0	0	0	0	0	1
51	4		2	3	0	0	0	0	0	0	0	1		We are currently prohibited to kill wildlife when they kill our livestock and told we shall be compensated
52	3		2	2	0	0	0	0	0	0	0	1		Lions no longer come o our boma and attack livestock they attack livestock whn we approach them in the grazing field
53	3		3	4	0	0	0	0	0	0	0	1		Lions in rare cases attack livestock thus why their killing incidences have decreased not like in the past where they used to come frequently
54	4		4	2	0	0	0	0	0	0	0	1
55	1		3	1	0	0	0	0	0	0	0	1
56	3		3	3	0	0	0	0	0	0	0	1		The only disturb in the field
57	4		4	3	0	0	0	0	0	0	0	1		No current event las heard is 2016 when lion killed a cow and was chased by morans
58	1		3	1	0	0	0	0	0	0	1	0
59	4		3	1	0	0	0	0	0	0	0	1
60	1		3	3	NA	NA	NA	NA	NA	NA	NA	NA		If possibe they could be killed all of them we gain nothing from wildlife
61	4		3	1	NA	NA	NA	NA	NA	NA	NA	NA		They have decresed lion population cause no harm
62	1		3	3	NA	NA	NA	NA	NA	NA	NA	NA		I wish all they could be taken away from this place as they cause massive loss of livestock
63	3		2	3	0	0	0	0	0	0	0	1
64	4		3	5	NA	NA	NA	NA	NA	NA	NA	NA		I wish they couldn't be here at all
65	5		2	1	0	0	0	0	0	0	0	1		Last Lion attack was in 2016 in the boma current incidence in the field
66	2		4	4	0	0	0	0	0	0	0	1		They are waiting for rainng season maybe
67	4		1	2	0	0	0	0	0	0	0			Lion during rainy seasons they come in village but do not attack livestock
68	4		3	4	0	0	0	0	0	0	0	1
69	3		1	3	0	0	0	0	0	0	0	1		Lion killed my cow last year but we didn't kill the lion as we are prohibited by the government
70	4		1	2	0	0	0	0	0	0	0	1
71	3		1	5	0	0	0	0	0	0	1	0
72	5		2	5	0	0	0	0	0	0	0	1
73	4		2	2	0	0	0	0	0	0	0	1
74	3		1	2	0	0	0	0	0	0	0	1
75	3		1	2	0	0	0	0	0	0	0	1
76	4		4	4	0	0	0	0	0	0	1	0
77	3		2	4	0	0	0	0	0	0	0	1		Ever since 2016 lions attack has never been heard
78	3		5	3	0	0	0	0	0	0	0	1
79	1		3	3	0	0	0	0	0	0	0	1
80	3		2	5	0	0	0	0	0	0	1	0
81	3		1	4	0	0	0	0	0	0	0	1
82	4		4	2	0	0	0	0	0	0	0	1
83	3		1	5	0	0	0	0	0	0	1	0
84	4		2	2	0	0	0	0	0	1	0	0
85	3		2	4	0	0	0	0	0	0	0	1
86	3		2	2	0	0	0	0	0	0	0	1
87	4		2	2	0	0	0	0	0	0	0	1
88	3		1	4	0	0	0	0	0	0	0	1		They attacked a guard at Maramboi camp site
89	4		3	3	0	0	0	0	0	0	0	1		In current years problems caused by wildlife have decreased a lot
90	4		2	1	0	0	0	0	0	0	0	1		Lion killing incidences occurred about 5 years ago no current incidence
91	3		2	2	0	0	0	0	0	0	0	1		I think the govt is protecting its animals thus why they do not come to the village anymore
92	4		3	1	0	0	0	0	0	0	0	1		They arenot been killed
93	3		1	5	0	0	0	0	0	0	1	0
94	4		2	2	0	0	0	0	0	0	0	1
95	4		4	4	0	0	0	0	0	0	0	1
96	1		3	1	0	0	0	0	0	0	0	1		I wish wildlife couldn't be here at all if I had the power to eliminate them I will do to all animals
97	4		2	4	0	0	0	0	0	0	0	1
98	3		2	4	0	0	0	0	0	0	0	1
99	4		1	2	0	0	0	0	0	0	0	1
100	3	They are source of foreign currency	1	2	0	0	0	0	0	0	0	1
101	4	They are jus like other animals	1	1	0	0	0	0	0	0	0	1		Lions have not decreased but I think they come in some seasons only not always
102	3	They are in their habitats	1	2	0	0	0	0	0	0	0	1		Curretly the system has changes we are not allowed to kill lions, also lions do not come to our bomas because there is no good habitat bushes have been cleared
103	1	They attack people and cause death	3	3	0	0	0	0	0	0	0	1		Lions have become scared they do not come close to people houses anymore
104	3	They have their own habita of living should be restricted not to come to villages	4	2	0	0	0	0	0	0	0	1		Lions have decreased but also the remaining individuals have become scared
105	3	They are source of foreign currency	2	4	0	0	0	0	0	0	0	1
106	4	They always mix up with cows in the grazing field	4	2	0	0	0	0	0	0	0	1		The govt has given much priority to wildlife than to people hence no one dare to kill any wildlife
107	4	They cause to have protected areas	1	4	0	0	0	0	0	0	0	1		We are very close to own area and it is wide open with no bushes around
108	NA	NA	NA	NA	NA	NA	NA	NA	NA	NA	NA	NA
109	3	They are source of foreign currency	2	2	0	0	0	0	0	0	0	1		Lions do not like to come in areas where they are many people
110	3	We get investors i.e lodges and campsites	3	4	0	0	0	0	0	0	0	1		Lions attack livestock in the grazing areas only and it is difficult to go and kill it because they are in their habitat
111	4		2	4	0	0	0	0	0	0	0	1		This village is like a path-way for wildlife to Tarangire from Maramboi and Chemchem
112	1	They bring loss of livestock	3	1	0	0	0	0	0	0	0	1		Lion population hasnot decline as they are giving birth also peopla are not allowed to kill them anymore
113	4		2	2	0	0	0	0	0	0	0	1
114	3	They are government property	5	4	0	0	0	0	0	0	0	1
115	4		3	4	0	0	0	0	0	0	0	1		When come to attack a cow in my boma I would kill it but I can't kill it if it is in the bush, they lie to us about compensation scheme but have never been given so I think I still have a right to defend my livestock by anymeans
116	4	Animals have right to live in their habitat only not to come in the village areas	2	2	0	0	0	0	0	0	0	1		Lions do not come to these places anymore b'se they are no bushes anymore here
117	3	They are source of foreign currency	2	4	0	0	0	0	0	0	0	1		It seems so that lions have declined also they are moving around though they haven't attacked any livestock or person
118	4	Animals have right to live in their habitat only not to come in the village areas	2	4	0	0	0	0	0	0	0	1
119	4		3	3	0	0	0	0	0	0	0	1		No lion killing has occurred recently as herders are being keen to guard their livestock while in the bushes since we are banned to kill lions in their habitat
120	2	They bring loss of livestock	4	1	0	0	0	0	0	0	0	1		Animals are given much care and protection we arenot allowed anymore to killl them
121	3	They are source of foreign currency	1	3	0	0	0	0	0	0	0	1		Lions used to come in groups but now they have decreased we do not see them anymore
122	1	They bring loss of livestock	3	3	0	0	0	0	0	0	0	1		We are prohibited to kill lions nowdays
123	4		3	3	0	0	0	0	0	0	0	1
124	3	They have the right thus why they are protected	2	2	0	0	0	0	0	0	0	1		Lions have shifted to other places they are no longer here
125	4		3	3	0	0	0	0	0	0	0	1		Lions are not sighted often but hyena are and I wish they could all of them being killed
126	NA	NA	NA	NA	NA	NA	NA	NA	NA	NA	NA	NA
127	3		3	3	0	0	0	0	0	0	0	1		When we kill them the problems they cause decrease as well and now they are given much protection hence they are increasing and the problems they cause
128	1		3	1	0	0	0	0	0	0	0	1		No current record of lion killing also they have not decrease in their popultion as they give birth often like dogs
129	1	They cause a lot of problems and still no action is taken on wildlife	2	2	0	0	0	0	0	0	0	1		We are forbidden to kill lions nowdays
130	4		2	4	0	0	0	0	0	0	1	0
131	1	We see no benefits from them only losses	3	3	0	0	0	0	0	0	0	1		We are forbidden to kill lions nowdays
132	2		3	4	0	0	0	0	0	0	0	1		Not heard of any incidence
133	4		3	4	0	0	0	0	0	0	0	1		Currently they are seen in rare cases one to two of them not in groups
134	4		3	1	0	0	0	0	0	0	0	1
135	3		2	2	0	0	0	0	0	0	0	1
136	2		4	4	0	0	0	0	0	0	0	1		Lions have decreased and do not occur in large groups as in the past
137	4		1	4	0	0	0	0	0	0	0	1		In the past years lions used to come but they no longer come again
138	3		2	4	0	0	0	0	0	0	0	1		Lions cause no livestock attack anymore
139	3		3	3	0	0	0	0	0	0	0	1
140	2		3	2	0	0	0	0	0	0	0	1		Lions attack livestock in the grazing field only and it occur in rare cases
141	1		2	5	0	0	0	0	0	0	0	1		We are scared of the govt
142	3		3	4	0	0	0	0	0	0	0	1		There no atttacks recently as people have occuiped some of habitats that where used by lions
143	4		4	4	0	0	0	0	0	0	0	1
144	4		5	4	0	0	0	0	0	0	0	1		B'se currently we are not allowed to kill lions
145	4		3	4	0	0	0	0	0	0	0	1
146	3		1	4	0	0	0	0	0	0	0	1
147	3		2	4	0	0	0	0	0	0	0	1		B'se currently we are not allowed to kill lions
148	1	They bring loss of livestock	3	1	0	0	0	0	0	0	0	1		B'se currently we are not allowed to kill lions
149	4		1	4	0	0	0	0	0	0	0	1		We need the govt to provide full support to community in preventing livestock attack so that community may not kill wildlife
150	4		4	4	0	0	0	0	0	0	0	1
151	2		4	4	0	0	0	0	0	0	0	1
152	4		3	3	0	0	0	0	0	0	0	1		Lions attacking livestock occur once in a year but hyena occur about 3 to 4 times
153	2		3	2	0	0	0	0	0	0	0	1		Lions do not visit these areas
154	4	If they stay in their areas	2	NA	0	0	0	0	0	0	0	1		Lions do not visit these areas
155	4		4	4	0	0	0	0	0	0	0	1		Animals should be reduced abit b'se they cause so much trouble
156	1	They bring loss of livestock	3	4	0	0	0	0	0	0	0	1		No current incidence last event 2017
157	3		1	3	0	0	0	0	0	0	0	1		About five years ago lions were the most problem animals but now its hyena they are causing massive losses of livestock
158	3		1	4	0	0	0	0	0	0	0	1
159	3		1	2	0	0	0	0	0	0	0	1		WMA game scouts are very close to villages such that when they here people gathering for killing lions will immediately stop them
160	3		3	3	0	0	0	0	0	0	0	1		No such record also my boma is situated at the midst of the village I have never lost my livestock from predators
161	3		3	3	0	0	0	0	0	0	0	1		Lions havenot been sighted about 4 years ago no killing has occurred since then
162	1		3	4	0	0	0	0	0	0	0	1
163	3		3	4	0	0	0	0	0	0	0	1		No current incidence about 5 years ago
164	4		3	4	0	0	0	0	0	0	0	1
165	1		2	4	0	0	0	0	0	0	0	1
166	4		3	3	0	0	0	0	0	0	0	1		No current record lions do not come to thes areas anymore
167	3	Only when they stay in their designated areas	3	3	0	0	0	0	0	0	0	1		No current record of lion killing as the govt has prohibited us
168	3		3	3	0	0	0	0	0	0	0	1		Lions have decreased they are seen in very rare cases
169	1		3	3	0	0	0	0	0	0	0	1
170	3		3	3	0	0	0	0	0	0	0	1
171	2		3	4	0	0	0	0	0	0	0	1
172	3		1	4	0	0	0	0	0	0	0	1		No more lion killings
173	1		2	4	0	0	0	0	0	0	0	1
174	1		3	3	0	0	0	0	0	0	0	1
175	1		3	3	0	0	0	0	0	0	0	1
176	1		3	3	0	0	0	0	0	0	0	1
177	3	Only when they stay in their designated areas	3	4	0	0	0	0	0	0	0	1
178	4		3	4	0	0	0	0	0	0	0	1		About five years ago lions used to attack livestock often but currently they just pass by
179	1		1	4	0	0	0	0	0	0	0	1
180	4		3	3	0	0	0	0	0	0	0	1
181	3		1	4	0	0	0	0	0	0	0	1
182	1		3	3	0	0	0	0	0	0	0	1		About five years ago lions have not attacked any livestock
183	3	Only when they stay in their designated areas	3	3	0	0	0	0	0	0	0	1
184	3	Only when they stay in their designated areas	3	3	0	0	0	0	0	0	0	1
185	2		3	4	0	0	0	0	0	0	0	1
186	3		3	3	0	0	0	0	0	0	0	1
187	1		3	3	0	0	0	0	0	0	0	1		No current record
188	3		2	4	0	0	0	0	0	0	0	1
189	3		3	1	0	0	0	0	0	0	0	1		Lions do not come here it is too far
190	3		3	1	0	0	0	0	0	0	0	1
191	1		3	1	0	0	0	0	0	0	0	1
192	3		2	4	0	0	0	0	0	0	0	1		We are forbidden to kill lions nowdays
193	3		2	4	0	0	0	0	0	0	0	1		We hear lions from afar chasing zebras rthey do not come to our homes
194	1		3	1	0	0	0	0	0	0	0	1		About 4 years ago lions haven't been killed
195	1		3	3	0	0	0	0	0	0	0	1
196	1		3	1	0	0	0	0	0	0	0	1
197	3		1	4	0	0	0	0	0	0	0	1
198	1		3	3	0	0	0	0	0	0	0	1
199	3		4	5	0	0	0	0	0	0	0	1		No current event
200	3		3	1	0	0	0	0	0	0	0	1
201	1		3	3	0	0	0	0	0	0	0	1
202	5		3	1	0	0	0	0	0	0	0	1
203	5		3	3	0	0	0	0	0	0	0	1		Currently animals are given more attention and priority than people
204	1		5	5	0	0	0	0	0	0	0	1		People feel wildlife do not benefit them at all hence hesitate to say
205	1		3	1	0	0	0	0	0	0	0	1
206	3		1	4	0	0	0	0	0	0	0	1
207	1		3	3	0	0	0	0	0	0	0	1		We are not scared of wildlife but the govt as it has prohibited us to kill them when they come close to our houses
208	3		1	4	0	0	0	0	0	0	0	1		Lions do not come to this area
209	1		4	1	0	0	0	0	0	0	0	1		Lions do not come to this area
210	1		3	1	0	0	0	0	0	0	0	1		The govt should find a real solution towwards ivestck attack as I have lost 33 cows in 4 years from lions attack
211	4		4	4	0	0	0	0	0	0	0	1		When wildlife come and attack livestock in the boma we shall surely punish them but in the field we can't
212	1		3	3	0	0	0	0	0	0	0	1
213	1		3	3	0	0	0	0	0	0	0	1
214	3		5	2	0	0	0	0	0	0	0	1		We can't punish wildlife anymore b'se of the govt
