# Supplementary material for: Retaliatory killing negatively affects African lion (Panthera leo) male coalitions in the Tarangire-Manyara Ecosystem, Tanzania
Source: PLoS One. 2022 Aug 31;17(8):e0272272. doi: 10.1371/journal.pone.0272272 (PMC9432698; doi:10.1371/journal.pone.0272272)
Supplement: S4 Text — (XLSX) [file pone.0272272.s013.xlsx]

## Sheet: Prides coalition
	“Retaliatory killing negatively affects African lion (Panthera leo) male coalitions in the Tarangire-Manyara Ecosystem, Tanzania”
S 11 Excel. Data of male coalitions identified in Tarangire Manyara Ecosystem
Prides	Pride first seen	Pride last seen	Coalition ID	Coalitions in prides	Individuals in a coalition	AWFS( Age When First Seen) (years)	Date of birth	Date of death (Lseen)	Coalition first seen	Coalition last seen	Coalition tenure period (months)	No of individual in a coalition	Causes of death of individual in a coalition
Altipiano	2004	2018		Coalition 1	Kidogo		1998	Mar-2005	2003	Mar-2005	24	2
Altipiano	2004	2018		Coalition 1	Shabby		1998	Mar-2005	2003	Mar-2005	24	2
Altipiano	2004	2018	ALC1	Coalition 2	Moses	7	1998/1999	30-May-2006	October-2005	July-2006	10	3
Altipiano	2004	2018	ALC1	Coalition 2	Lorwassa	7	1998/1999	July-2006	October-2005	July-2006	10	3
Altipiano	2004	2018	ALC1	Coalition 2	Tyron	6	2000	July-2006	October-2005	July-2006	10	3
Altipiano	2004	2018		Coalition 3	Davis		2005	Dec-2008	May-2007	Dec-2008	19	2
Altipiano	2004	2018		Coalition 3	Derrick		2005	Dec-2007	May-2007	Dec-2008	19	2
Altipiano	2004	2018		Coalition 4	Michael		2005		July-2009	June-2010	11	2
Altipiano	2004	2018		Coalition 4	Bobby		2004		July-2009	June-2010	11	2
Altipiano	2004	2018	ALC2	Coalition 5	Erick		2002	Dec-2010	June-2010	June-2010	35	2
Altipiano	2004	2018	ALC2	Coalition 5	Elvis		2003	Dec-2010	June-2010	June-2010	35	2
Altipiano	2004	2018	ALC3	Coalition 6	Bruce		2004	Jan-2011	Jan-2011			2
Altipiano	2004	2018	ALC3	Coalition 6	Brian		2004	Jan-2011	Jan-2011			2
Altipiano	2004	2018	ALC4	Coalition 7	Nyasani		2009	Nov-2013	July-2012	Nov-2012	4	2
Altipiano	2004	2018	ALC4	Coalition 7	Peter		2009	Nov-2013	July-2012	Nov-2012	4	2
New wazi	2004	2018	NWC5	Coalition 1	Moses	7	1998/1999	30-May-2006	No sighting	No sighting	Unknown	3
New wazi	2004	2018	NWC5	Coalition 1	Lorwassa	7	1998/1999	July-2006	No sighting	No sighting	Unknown	3
New wazi	2004	2018	NWC5	Coalition 1	Tyron	6	2000	July-2006	No sighting	No sighting	Unknown	3
New wazi	2004	2018		Coalition 2	Kyasile		1998		June-2004	Feb-2005	8	3
New wazi	2004	2018		Coalition 2	Shabby		1998		June-2004	Feb-2005	8	3
New wazi	2004	2018		Coalition 2	Kidogo		1998		June-2004	Feb-2005	8	3
New wazi	2004	2018	NWC6	Coalition 3	Erick		2002	Dec-2010	Nov-2007	Nov-2009	25	2
New wazi	2004	2018	NWC6	Coalition 3	Elvis		2003	Dec-2010	Nov-2007	Nov-2009	25	2
New wazi	2004	2018	NWC7	Coalition 4	Medady		2006	Aug-2017	Nov-2013	Jan-2017	39	1	Coalition take over
New wazi	2004	2018	NWC8	Coalition 5	NW29		2012	Sept-2017	Aug-2017	to date	24	4
New wazi	2004	2018	NWC8	Coalition 5	NW30		2010		Aug-2017	to date	24	4
New wazi	2004	2018	NWC8	Coalition 5	NW31		2010	Sept-2018	Aug-2017	to date	24	4
New wazi	2004	2018	NWC8	Coalition 5	NW32 (Mubarak)		2010		Aug-2017	to date	24	4
Wazi	2004	2018	WC9	Coalition 1	Moses	7	1998/1999	30-May-2006	June-2005	Dec-2005	6	3
Wazi	2004	2018	WC9	Coalition 1	Lorwassa	7	1998/1999	July-2006	June-2005	Dec-2005	6	3
Wazi	2004	2018	WC9	Coalition 1	Tyron	6	2000	July-2006	June-2005	Dec-2005	6	3
Wazi	2004	2018	WC10	Coalition 2	Erick		2002	Dec-2010	Nov-2007	Dec-2010	38	2
Wazi	2004	2018	WC10	Coalition 2	Elvis		2003	Dec-2010	Nov-2007	Dec-2010	38	2
Wazi	2004	2018		Coalition 3	Wilson		2005	Oct-2009	Oct-2009			2
Wazi	2004	2018		Coalition 3	Wickson		2003	Oct-2009	Oct-2009			2
Wazi	2004	2018	WC11	Coalition 4	Nyasani		2009	Nov-2013	July-2012	Nov-2013	16	2
Wazi	2004	2018	WC11	Coalition 4	Pater		2009	Nov-2013	July-2012	Nov-2013	16	2
Wazi	2004	2018		Coalition 5	Patrick		2010		Dec-2014		1	1
Wazi	2004	2018	WC12	Coalition 6	Kotema		2007	10-Dec-2015	Nov-2015	10-Dec-2015	1	3
Wazi	2004	2018	WC12	Coalition 6	Loyyd(Lloyd)		2007	11-Nov-2015	Nov-2015	10-Dec-2015	1	3
Wazi	2004	2018	WC12	Coalition 6	Mageza/ Magesa		2007	11-Nov-2015	Nov-2015	10-Dec-2015	1	3
Wazi	2004	2018	WC13	Coalition 7	Deo		2007	May-2017	Oct-2016	May-2017	7	3
Wazi	2004	2018	WC13	Coalition 7	Silas		2007	May-2017	Oct-2016	May-2017	7	3
Wazi	2004	2018	WC13	Coalition 7	Loyyd(Lloyd)		2007	May-2017	Oct-2016	May-2017	7	3
New Tarangire hill	2010	2018	NTC14	Coalition 1	Sammy (SL31)		2008	22-Sep-2014	Jan-2011	Sept-2015	52	3
New Tarangire hill	2010	2018	NTC14	Coalition 1	Nic(SL32)		2008	22-Sep-2015	Jan-2011	Sept-2015	52	3
New Tarangire hill	2010	2018	NTC14	Coalition 1	Luclay(SL30)		2008	10-Sep-2012	Jan-2011	Sept-2015	52	3
New Tarangire hill	2010	2018	NTC15	Coalition 2	Tarimo		2011	Present todate	Dec-2016	To present	25	2
New Tarangire hill	2010	2018	NTC15	Coalition 2	Herman		2011	Present todate	Dec-2016	To present	25	2
Tarangire hill	2004	2018	TC16	Coalition 1	Chris		2000	30-Nov-2011	Feb-2004	Dec-2006	35	2
Tarangire hill	2004	2018	TC16	Coalition 1	Timmy		1998	Dec-2006	Feb-2004	Dec-2006	35	2
Tarangire hill	2004	2018		Coalition 2	Ben		2003		Nov-2005	Feb-2006	3	3
Tarangire hill	2004	2018		Coalition 2	Raymnod		2003		Nov-2005	Feb-2006	3	3
Tarangire hill	2004	2018		Coalition 2	Ricardo		2003		Nov-2005	Feb-2006	3	3
Tarangire hill	2004	2018	TC17	Coalition 3	Kervin		2005	Oct-2011	May-2008	Dec-2012	55	5
Tarangire hill	2004	2018	TC17	Coalition 3	Danny		2006	Oct-2011	May-2008	Dec-2012	55	5
Tarangire hill	2004	2018	TC17	Coalition 3	Herbert		2004	Oct-2011	May-2008	Dec-2012	55	5
Tarangire hill	2004	2018	TC17	Coalition 3	Larry		2005	Oct-2011	May-2008	Dec-2012	55	5
Tarangire hill	2004	2018	TC17	Coalition 3	Alex		2005	Oct-2011	May-2008	Dec-2012	55	5
Tarangire hill	2004	2018		Coalition 4	Milia		2007	Oct-2013	Oct-2013		1	2
Tarangire hill	2004	2018		Coalition 4	Godson		2007	Oct-2013	Oct-2013		1	2
Tarangire hill	2004	2018	TC18	Coalition 5	Olomi		2010	2015-07-08	Dec-2014	Jul-2015	7	2
Tarangire hill	2004	2018	TC18	Coalition 5	Derek		2006	2015-06-20	Dec-2014	Jul-2015	7	2
Tarangire hill	2004	2018	TC19	Coalition 6	Kotema		2007	10-Dec-2015	Sept-2015	10-Dec-2015	3	3
Tarangire hill	2004	2018	TC19	Coalition 6	Loyyd(Lloyd)		2007	11-Nov-2015	Sept-2015	10-Dec-2015	3	3
Tarangire hill	2004	2018	TC19	Coalition 6	Mageza/ Magesa		2007	11-Nov-2015	Sept-2015	10-Dec-2015	3	3
Tarangire hill	2004	2018	TC20	Coalition 7	BH		2007	14-Oct-2016	Aug-2016	14-Oct-2016	2	2
Tarangire hill	2004	2018	TC20	Coalition 7	Kibogoyo		2007	14-Oct-2016	Aug-2016	14-Oct-2016	2	2
Tarangire hill	2004	2018	TC21	Coalition 8	Silas		2008	May-2017	Oct-2015	May-2017	19	3
Tarangire hill	2004	2018	TC21	Coalition 8	Deo		2007	May-2017	Oct-2015	May-2017	19	3
Tarangire hill	2004	2018	TC21	Coalition 8	Lloyd		2007	May-2017	Oct-2015	May-2017	19	3
Tarangire hill	2004	2018	TC22	Coalition 9	Chisama		2014		Jul-2016	Apr-2018	20	4
Tarangire hill	2004	2018	TC22	Coalition 9	Urick		2014		Jul-2016	Apr-2018	20	4
Tarangire hill	2004	2018	TC22	Coalition 9	Manase		2014		Jul-2016	Apr-2018	20	4
Tarangire hill	2004	2018	TC22	Coalition 9	Majaliwa		2014		Jul-2016	Apr-2018	20	4
Boundary hill	2006	2009	BC23	Coalition 1	Damian		2001		Nov-2006			3
Boundary hill	2006	2009	BC23	Coalition 1	Douglas		2001		Nov-2006			3
Boundary hill	2006	2009	BC23	Coalition 1	Dennis		2001		Nov-2006			3
Kuro	2004	2018		Coalition 1	Bruce		1998	2004-02-19	Feb-2004		1	1
Kuro	2004	2018		Coalition 2	Rian		2001		Mar-2006	Jan-2008	22	2
Kuro	2004	2018		Coalition 2	Ricky		1999		Mar-2006	Jan-2008	22	2
Kuro	2004	2018		Coalition 3	Kipepe		2000		Jan-2008	Jan-2009	12	1
Kuro	2004	2018	KC24	Coalition 4	Apollo		2003	Mar-2011	June-2009	Mar-2011	20	3
Kuro	2004	2018	KC24	Coalition 4	Neltuno		2003	Mar-2011	June-2009	Mar-2011	20	3
Kuro	2004	2018	KC24	Coalition 4	Zeus		2003	Mar-2011	June-2009	Mar-2011	20	3
Kuro	2004	2018		Coalition 5	Wendal		2006		Jul-2011	Nov-2011	4	2
Kuro	2004	2018		Coalition 5	Paul		2005		Jul-2011	Nov-2011	4	2
Kuro	2004	2018		Coalition 6	Newton		2007		Feb-2013
Kuro	2004	2018		Coalition 6	Noel		2007		Feb-2013
Kuro	2004	2018		Coalition 6	Herman		2007		Feb-2013
Kuro	2004	2018		Coalition 6	Hillary		2007		Feb-2013
Kuro	2004	2018	KC25	Coalition 7	Amanuel		2005		Jul-2011	Mar-2012	7	5
Kuro	2004	2018	KC25	Coalition 7	Aron		2006		Jul-2011	Mar-2012	7	5
Kuro	2004	2018	KC25	Coalition 7	Albert		2006		Jul-2011	Mar-2012	7	5
Kuro	2004	2018	KC25	Coalition 7	Jezron		2006		Jul-2011	Mar-2012	7	5
Kuro	2004	2018	KC25	Coalition 7	Howard				Jul-2011	Mar-2012	7	5
Kuro	2004	2018	KC26	Coalition 8	Matt		2005		Feb-2013			2
Kuro	2004	2018	KC26	Coalition 8	Marios		2005		Feb-2013			2
Kuro	2004	2018	KC27	Coalition 9	Tikilo (Silale1)		2012		Nov-2016	June-2018	18	3
Kuro	2004	2018	KC27	Coalition 9	Vedasto(Silale2)		2012		Nov-2016	June-2018	18	3
Kuro	2004	2018	KC27	Coalition 9	Manyama(Silale 3)		2012		Nov-2016	June-2018	18
New Silale	2004	2018		Coalition 1	Nimrod		2005		Dec-2005		1	2
New Silale	2004	2018		Coalition 1	Nelson		2005		Dec-2005		1	2
New Silale	2004	2018	NSC28	Coalition 2	Matt		2005		June-2011	Oct-2011	4	2
New Silale	2004	2018	NSC28	Coalition 2	Marios		2005		June-2011	Oct-2011	4	2
New Silale	2004	2018	NSC29	Coalition 3	Prince		2010		May-2011		12	3
New Silale	2004	2018	NSC29	Coalition 3	Pius		2010		May-2011		12	3
New Silale	2004	2018	NSC29	Coalition 3	Maisen		2009		May-2011			3
New Silale	2004	2018		Coalition 4	Maxii		2009		Nov-2012		12	1
Old Silale	2004	2018	OSC30	Coalition 1	Andres		1998	Sept-2008	Oct-2004	Sept-2008	4	2
Old Silale	2004	2018	OSC30	Coalition 1	Alex		1998	Sept-2008	Oct-2004	Sept-2008	4	2
Old Silale	2004	2018	OSC31	Coalition 2	Amanuel		2005		Nov-2010	Jun-2011		5
Old Silale	2004	2018	OSC31	Coalition 2	Aron		2006		Nov-2010	Jun-2011		5
Old Silale	2004	2018	OSC31	Coalition 2	Albert		2006		Nov-2010	Jun-2011		5
Old Silale	2004	2018	OSC31	Coalition 2	Jezron		2005		Nov-2010	Jun-2011		5
Old Silale	2004	2018	OSC31	Coalition 2	Howard		2006		Nov-2010	Jun-2011		5
Old Silale	2004	2018	OSC32	Coalition 3	Adam		2007		Sept-2013
Silale/Minynyo	2004	2016	SMC33	Coalition 1	Tito	7	1998		Sept-2005	Feb-2006	6	2
Silale/Minynyo	2004	2016	SMC33	Coalition 1	Timmy/Timothy	7	1999		Sept-2005	Feb-2006	6	2
Silale/Minynyo	2004	2016		Coalition 2	Sailepu		2004		April-2005	Aug-2007	29	1
Silale/Minynyo	2004	2016	SMC34	Coalition 3	Apollo		2003	Mar-2011	Jun-2007	Jan-2011	3	44
Silale/Minynyo	2004	2016	SMC34	Coalition 3	Neltuno		2003	Mar-2011	Jun-2007	Jan-2011	3	44
Silale/Minynyo	2004	2016	SMC34	Coalition 3	Zeus		2003	Mar-2011	Jun-2007	Jan-2011	3	44
Silale/Minynyo	2004	2016	SMC35	Coalition 4	Amanuel		2005	Nov-2011	Sept-2009	Oct-2015	5	74
Silale/Minynyo	2004	2016	SMC35	Coalition 4	Aron		2006	Sept-2014	Sept-2009	Oct-2015	5	74
Silale/Minynyo	2004	2016	SMC35	Coalition 4	Albert		2006	Nov-2011	Sept-2009	Oct-2015	5	74
Silale/Minynyo	2004	2016	SMC35	Coalition 4	Jezron		2005	Oct-2015	Sept-2009	Oct-2015	5	74
Silale/Minynyo	2004	2016	SMC35	Coalition 4	Howard		2006	Nov-2011	Sept-2009	Oct-2015	5	74
Silale/Minynyo
